# Supplementary material for: Effects of GABA-enriched alfalfa silage on rumen microbiota, lactation hormones, immunity, and mammary gland gene expression, alongside lactation performance in dairy goats
Source: J Anim Sci Biotechnol. 2026 May 27;17:101. doi: 10.1186/s40104-026-01408-9 (PMC13214404; doi:10.1186/s40104-026-01408-9)
Supplement: Supplementary file 2 — Additional file 2. Pearson correlation and Mantel’s test. [file 40104_2026_1408_MOESM2_ESM.xlsx]

## Sheet: Spearman_Correlation
	Prevotella	Uncultured_rumen_bacterium	Ruminococcus	Succinivibrionaceae_UCG_002	Christensenellaceae_R_7_group	NK4A214_group	Lactobacillus	Rikenellaceae_RC9_gut_group	Treponema	Quinella	Anaeroplasma	UCG_004	Unclassified_Lachnospiraceae	Candidatus_Saccharimonas	Ruminobacter	Succinivibrio	UCG_002	Prevotellaceae_UCG_001	Mogibacterium	Lachnospiraceae_NK3A20_group	Fretibacterium	MCP	Rumen_NH3_N	Acetate	Propionate	Butyrate	Isobutyrate	Valerate	Isovalerate	TVFA	Prolactin	Oxytocin	Blood_GABA	TNF-alpha	IFN-gamma	IL-1beta	IL-2	IL-4	IL-6	IL-10	IgA	IgG	IgM	DMI	GABA_intake_g	Milk_production	Milk_g_kgDM	Fat_g_kgDM	Protein_g_kgDM
Prevotella	1	-0.475676	-0.162677	-0.229858	0.120978	-0.225225	0.0396396	0.549035	-0.0751609	-0.135135	-0.542342	-0.496525	0.0110682	-0.745174	-0.228829	0.166023	0.261519	0.709395	-0.430631	0.557272	0.002574	0.164521	-0.249196	-0.0877735	-0.0146718	-0.183023	0.279794	0.0841699	0.337753	-0.0530245	0.214111	-0.0114832	0.491378	-0.450193	-0.403089	-0.563964	-0.524582	0.455084	-0.475676	0.561647	-0.525869	-0.545946	-0.5287	-0.162211	-0.291008	0.0682682	0.0615187	-0.241457	-0.067958
Uncultured_rumen_bacterium	-0.475676	1	-0.323037	0.255341	-0.396396	-0.278507	-0.043758	-0.646332	-0.0157014	-0.166538	0.60592	-0.0144144	-0.260746	0.414157	0.439125	-0.277992	-0.197169	-0.4713	-0.0810811	-0.600772	-0.161133	-0.270855	-0.0520015	0.202831	0.0990991	-0.158183	-0.212613	-0.163449	-0.12035	0.157272	0.160325	0.325399	-0.123167	0.268726	0.311197	0.386358	0.328185	-0.304505	0.320721	-0.382497	0.405405	0.407465	0.375547	-0.218037	0.402855	-0.105107	-0.0656371	0.221121	0.0911256
Ruminococcus	-0.162677	-0.323037	1	-0.140798	0.203346	0.365251	0.0138996	0.121493	-0.0517375	-0.155727	-0.236293	0.313256	0.187387	-0.0998713	-0.114801	-0.034749	-0.254311	0.036036	0.571171	0.200515	-0.150064	-0.0952626	0.102458	-0.016731	-0.0501931	0.152519	-0.288546	-0.126898	-0.324624	-0.0149292	-0.251129	-0.203471	-0.261715	0.0422136	-0.0563707	-0.143372	-0.0535393	0.11686	0.0275418	-0.0182754	-0.126641	-0.0558559	-0.118404	0.343382	-0.132559	0.045598	0.00823681	-0.169509	-0.0547011
Succinivibrionaceae_UCG_002	-0.229858	0.255341	-0.140798	1	-0.585843	-0.295753	-0.249163	-0.60103	0.195367	-0.155727	0.45148	0.0540541	0.0123552	0.318662	0.779408	0.235264	-0.297297	-0.422651	-0.0203346	-0.546461	-0.346718	-0.38826	-0.137212	-0.032175	0.100129	0.132312	-0.123552	-0.0707851	-0.279187	-0.0046332	0.270993	0.221019	-0.252409	0.460746	0.604118	0.555985	0.532561	-0.627027	0.520206	-0.513514	0.429344	0.539254	0.480309	-0.0347596	0.566482	0.170799	0.18018	0.235923	0.219834
Christensenellaceae_R_7_group	0.120978	-0.396396	0.203346	-0.585843	1	0.382239	0.203346	0.481596	-0.260232	0.0821107	-0.339768	0.116088	0.0954955	-0.257658	-0.521236	-0.324839	0.174003	0.216731	0.327928	0.516345	0.204118	0.278321	0.0825074	-0.0841699	-0.182754	-0.163074	-0.0046332	0.029601	0.0374566	-0.120206	-0.332259	-0.296885	0.0862043	-0.353411	-0.459202	-0.362162	-0.449421	0.431145	-0.413127	0.499099	-0.395624	-0.459202	-0.414929	0.0305463	-0.433923	0.104077	0.0965251	-0.0355235	-0.010168
NK4A214_group	-0.225225	-0.278507	0.365251	-0.295753	0.382239	1	-0.180438	0.0597169	-0.117889	0.154955	-0.0715573	0.453282	0.403604	0.218533	-0.348263	-0.117632	-0.421364	-0.162162	0.72381	0.146718	-0.134363	0.164264	0.120479	0.370656	0.368082	0.401055	-0.111712	0.363449	-0.113013	0.381725	-0.425256	-0.315206	-0.281876	0.0983269	-0.0046332	0.0120978	0.0375804	0.116602	-0.0280566	-0.01287	0.0581725	-0.0882883	-0.0249678	0.225411	-0.223693	-0.0580924	-0.0936937	-0.0683442	-0.044147
Lactobacillus	0.0396396	-0.043758	0.0138996	-0.249163	0.203346	-0.180438	1	0.0151866	0.014157	0.0043758	-0.2139	-0.0550837	-0.108366	-0.12973	-0.0851995	-0.0275418	0.178636	0.229601	-0.196396	0.0931789	0.123037	0.185891	0.0666752	-0.412613	-0.44556	-0.534011	0.0110682	-0.328185	0.00707942	-0.460746	0.0434671	0.0246436	0.207433	-0.193822	-0.221107	-0.197426	-0.191506	0.251223	-0.147233	0.214157	-0.230631	-0.0002574	-0.166795	0.208557	-0.0838849	-0.241257	-0.252252	-0.203874	-0.163975
Rikenellaceae_RC9_gut_group	0.549035	-0.646332	0.121493	-0.60103	0.481596	0.0597169	0.0151866	1	-0.292664	0.184041	-0.765766	-0.170656	-0.0380952	-0.575032	-0.630373	0.0733591	0.406692	0.719434	0.0023166	0.811583	0.343629	0.312307	0.1645	-0.0756757	-0.0512227	0.133599	0.267954	0.265637	0.344832	-0.0491634	-0.164066	-0.297014	0.310827	-0.661004	-0.619562	-0.709653	-0.667439	0.64556	-0.60103	0.66332	-0.638867	-0.709653	-0.620849	-0.0105332	-0.565446	0.0271785	0.002574	-0.17839	-0.119184
Treponema	-0.0751609	-0.0157014	-0.0517375	0.195367	-0.260232	-0.117889	0.014157	-0.292664	1	-0.202059	0.330502	0.0803089	-0.113514	0.337452	-0.0597169	0.17323	-0.181982	-0.029601	-0.260746	-0.143115	-0.137194	-0.128218	-0.0352684	0.0447876	0.0885457	0.0431173	-0.0900901	0.11686	0.0639722	0.0682111	-0.0415324	-0.0940587	-0.067852	0.134878	0.0151866	0.0736165	0.0465894	-0.151094	0.00849421	-0.0929215	0.0319176	0.0625483	0.0671815	0.29809	0.130488	-0.0310427	-0.0882883	-0.206577	-0.281099
Quinella	-0.135135	-0.166538	-0.155727	-0.155727	0.0821107	0.154955	0.0043758	0.184041	-0.202059	1	-0.0350064	0.153153	0.221622	0.196396	-0.201802	0.00669241	0.313514	-0.178893	-0.0159588	0.0388674	0.790991	0.235067	-0.142232	-0.154183	-0.117375	0.109917	-0.0133848	-0.0764479	-0.105419	-0.149035	-0.0539147	0.0907041	0.00684982	0.0630631	-0.019305	0.0499356	0.0772201	0.0010296	0.0501931	-0.0023166	0.129987	-0.0754183	0.027027	-0.268597	-0.0445315	-0.408579	-0.344402	-0.0517408	-0.308257
Anaeroplasma	-0.542342	0.60592	-0.236293	0.45148	-0.339768	-0.0715573	-0.2139	-0.765766	0.330502	-0.0350064	1	0.172973	-0.114286	0.662291	0.459459	-0.128185	-0.274646	-0.757529	-0.0712999	-0.768597	-0.140026	-0.0996396	-0.235165	0.100644	0.116602	-0.00231675	-0.141313	-0.0926641	-0.18252	0.0885457	0.269445	0.246953	-0.22501	0.553668	0.507079	0.526384	0.520721	-0.593565	0.491634	-0.562162	0.630888	0.500901	0.56139	-0.200131	0.49606	-0.212533	-0.156242	0.0391274	-0.107729
UCG_004	-0.496525	-0.0144144	0.313256	0.0540541	0.116088	0.453282	-0.0550837	-0.170656	0.0803089	0.153153	0.172973	1	-0.0579151	0.407465	-0.0558559	-0.184299	-0.246075	-0.356757	0.545174	-0.233977	0.0118404	-0.0247168	0.0791608	0.0144144	-0.0620335	0.167964	-0.409781	-0.0962677	-0.453598	-0.0172458	-0.340385	-0.253275	-0.357483	0.18713	0.187902	0.243243	0.216988	-0.19408	0.26332	-0.206178	0.267181	0.188417	0.277992	0.178011	0.0766356	-0.160623	-0.130245	-0.0572752	-0.156123
Unclassified_Lachnospiraceae	0.0110682	-0.260746	0.187387	0.0123552	0.0954955	0.403604	-0.108366	-0.0380952	-0.113514	0.221622	-0.114286	-0.0579151	1	0.0298584	0.020592	0.297812	-0.175547	-0.0761905	0.328185	0.0893179	0.0234234	-0.118177	-0.0581799	-0.003861	0.118404	-0.0127421	0.0203346	0.0391248	-0.0684773	0.016731	-0.141623	0.0941878	-0.230955	0.306564	0.245045	0.117889	0.2139	-0.155212	0.0617761	-0.183269	0.159331	0.139511	0.0795367	0.0937455	-0.00724931	-0.0191924	-0.0455598	0.0396422	0.129481
Candidatus_Saccharimonas	-0.745174	0.414157	-0.0998713	0.318662	-0.257658	0.218533	-0.12973	-0.575032	0.337452	0.196396	0.662291	0.407465	0.0298584	1	0.222136	-0.117375	-0.287773	-0.705792	0.263578	-0.673359	-0.0870013	-0.196962	0.117261	0.145431	0.138996	0.251496	-0.227799	0.0844273	-0.21264	0.158816	-0.261964	-0.0535451	-0.528987	0.472844	0.434492	0.480824	0.476963	-0.463578	0.442986	-0.516088	0.556757	0.459717	0.559588	0.143252	0.301364	-0.237908	-0.237066	0.0512259	-0.149044
Ruminobacter	-0.228829	0.439125	-0.114801	0.779408	-0.521236	-0.348263	-0.0851995	-0.630373	-0.0597169	-0.201802	0.459459	-0.0558559	0.020592	0.222136	1	0.267696	-0.224453	-0.390991	-0.0805663	-0.565508	-0.363449	-0.329557	-0.176084	-0.178636	-0.0885457	-0.121115	-0.10296	-0.244788	-0.307504	-0.171429	0.381273	0.280241	-0.129242	0.41287	0.528443	0.463063	0.450193	-0.515573	0.48314	-0.475418	0.41879	0.493951	0.474903	-0.104279	0.476383	0.0738069	0.105277	0.167578	0.232962
Succinivibrio	0.166023	-0.277992	-0.034749	0.235264	-0.324839	-0.117632	-0.0275418	0.0733591	0.17323	0.00669241	-0.128185	-0.184299	0.297812	-0.117375	0.267696	1	-0.0985843	0.191763	-0.125097	0.16242	-0.0633205	-0.0319259	0.0769726	-0.232947	-0.023166	-0.0805715	0.305792	0.174775	0.214699	-0.195367	0.142913	0.111477	0.0368339	0.0365508	0.0396396	-0.027027	0.0687259	-0.0486486	0.0571429	-0.0223938	-0.0530245	0.0126126	0.0566281	0.0874256	-0.048674	0.0904232	0.0813385	0.0751657	0.0922839
UCG_002	0.261519	-0.197169	-0.254311	-0.297297	0.174003	-0.421364	0.178636	0.406692	-0.181982	0.313514	-0.274646	-0.246075	-0.175547	-0.287773	-0.224453	-0.0985843	1	0.254054	-0.517889	0.106306	0.667954	0.287075	-0.0401596	-0.262548	-0.320978	-0.121629	0.24556	-0.232947	0.0574076	-0.262806	0.259126	0.121025	0.348048	-0.0782497	-0.0821107	-0.0602317	-0.0782497	0.0427284	-0.0401544	0.0638353	-0.032175	-0.116602	0.0293436	-0.157998	-0.0983835	-0.232756	-0.228571	-0.153935	-0.256645
Prevotellaceae_UCG_001	0.709395	-0.4713	0.036036	-0.422651	0.216731	-0.162162	0.229601	0.719434	-0.029601	-0.178893	-0.757529	-0.356757	-0.0761905	-0.705792	-0.390991	0.191763	0.254054	1	-0.216216	0.779923	0.029601	0.127188	0.0365555	-0.110425	-0.0821107	-0.06976	0.254054	0.202059	0.366456	-0.0893179	-0.0322457	-0.162313	0.507662	-0.764736	-0.726126	-0.778378	-0.764736	0.76139	-0.78018	0.790991	-0.828829	-0.765251	-0.784299	0.085319	-0.548877	0.144651	0.0939511	-0.197567	-0.0240685
Mogibacterium	-0.430631	-0.0810811	0.571171	-0.0203346	0.327928	0.72381	-0.196396	0.0023166	-0.260746	-0.0159588	-0.0712999	0.545174	0.328185	0.263578	-0.0805663	-0.125097	-0.517889	-0.216216	1	0.121236	-0.275161	-0.219104	0.317415	0.228829	0.190991	0.308385	-0.255341	0.206178	-0.27082	0.216731	-0.497873	-0.180763	-0.473413	0.0684685	0.0689833	0.0458172	0.0633205	0.0419562	0.0247104	-0.0610039	0.0550837	0.0126126	0.0301158	0.225411	-0.0756	0.144265	0.127156	0.14055	0.182509
Lachnospiraceae_NK3A20_group	0.557272	-0.600772	0.200515	-0.546461	0.516345	0.146718	0.0931789	0.811583	-0.143115	0.0388674	-0.768597	-0.233977	0.0893179	-0.673359	-0.565508	0.16242	0.106306	0.779923	0.121236	1	0.17323	0.0937178	0.192946	-0.0440154	-0.0342342	-0.00193063	0.161647	0.281081	0.321406	-0.0427284	-0.201213	-0.198568	0.31703	-0.677992	-0.710425	-0.715058	-0.720463	0.724582	-0.70991	0.741828	-0.741828	-0.74157	-0.741313	0.0410795	-0.53852	0.194758	0.158816	-0.0836605	0.0193063
Fretibacterium	0.002574	-0.161133	-0.150064	-0.346718	0.204118	-0.134363	0.123037	0.343629	-0.137194	0.790991	-0.140026	0.0118404	0.0234234	-0.0870013	-0.363449	-0.0633205	0.667954	0.029601	-0.275161	0.17323	1	0.297374	-0.099498	-0.272072	-0.280824	-0.0678293	0.0211068	-0.241956	-0.0647445	-0.281853	0.119825	0.12425	0.204461	-0.0391248	-0.152124	-0.0478764	-0.0357786	0.105534	-0.00952381	0.0854569	0.00514801	-0.146718	-0.0357786	-0.320209	-0.0859562	-0.472081	-0.41982	-0.119055	-0.430787
MCP	0.164521	-0.270855	-0.0952626	-0.38826	0.278321	0.164264	0.185891	0.312307	-0.128218	0.235067	-0.0996396	-0.0247168	-0.118177	-0.196962	-0.329557	-0.0319259	0.287075	0.127188	-0.219104	0.0937178	0.297374	1	-0.260976	0.0293512	0.0175077	0.0988735	0.178682	0.00901133	0.0986224	0.0504634	0.0772805	-0.0383301	0.238771	-0.100154	-0.203141	-0.165551	-0.0507209	0.17688	-0.11277	0.166838	-0.102472	-0.209835	-0.126674	-0.0853409	-0.138808	-0.246473	-0.217044	-0.214741	-0.283746
Rumen_NH3_N	-0.249196	-0.0520015	0.102458	-0.137212	0.0825074	0.120479	0.0666752	0.1645	-0.0352684	-0.142232	-0.235165	0.0791608	-0.0581799	0.117261	-0.176084	0.0769726	-0.0401596	0.0365555	0.317415	0.192946	-0.099498	-0.260976	1	-0.0751706	-0.0947355	0.166634	0.396447	0.211224	0.448249	-0.0589522	-0.282637	-0.166721	-0.206555	-0.182392	-0.108894	-0.0641009	-0.125113	0.127687	-0.0873986	0.0205947	-0.15948	-0.0364268	-0.0243275	0.239135	-0.095289	0.21913	0.146994	0.295939	0.195018
Acetate	-0.0877735	0.202831	-0.016731	-0.032175	-0.0841699	0.370656	-0.412613	-0.0756757	0.0447876	-0.154183	0.100644	0.0144144	-0.003861	0.145431	-0.178636	-0.232947	-0.262548	-0.110425	0.228829	-0.0440154	-0.272072	0.0293512	-0.0751706	1	0.923295	0.610078	-0.253539	0.609781	-0.0855966	0.987387	-0.221076	-0.177667	-0.315479	0.0725869	0.127671	0.0777349	0.16834	-0.111197	0.0254826	-0.161905	0.13565	-0.00900901	0.0419562	0.0400262	-0.0787068	0.0381271	0.0293436	0.0356522	0.0284446
Propionate	-0.0146718	0.0990991	-0.0501931	0.100129	-0.182754	0.368082	-0.44556	-0.0512227	0.0885457	-0.117375	0.116602	-0.0620335	0.118404	0.138996	-0.0885457	-0.023166	-0.320978	-0.0821107	0.190991	-0.0342342	-0.280824	0.0175077	-0.0947355	0.923295	1	0.645473	-0.126384	0.750322	0.0106835	0.950837	-0.161357	-0.212374	-0.325819	0.0851995	0.140798	0.0393822	0.168082	-0.106049	0.00772201	-0.175804	0.125097	-0.0344916	0.0100386	0.0516127	-0.0787068	-0.000772848	-0.0234234	-0.0229101	-0.0199498
Butyrate	-0.183023	-0.158183	0.152519	0.132312	-0.163074	0.401055	-0.534011	0.133599	0.0431173	0.109917	-0.00231675	0.167964	-0.0127421	0.251496	-0.121115	-0.0805715	-0.121629	-0.06976	0.308385	-0.00193063	-0.0678293	0.0988735	0.166634	0.610078	0.645473	1	0.0530279	0.625008	0.0312802	0.682412	-0.188391	-0.301872	-0.304966	0.0880366	0.123946	0.0836605	0.164489	-0.11957	0.100135	-0.189201	0.0967887	-0.0722054	0.0562456	0.0974384	-0.0548912	-0.0904934	-0.128194	-0.0411893	-0.157034
Isobutyrate	0.279794	-0.212613	-0.288546	-0.123552	-0.0046332	-0.111712	0.0110682	0.267954	-0.0900901	-0.0133848	-0.141313	-0.409781	0.0203346	-0.227799	-0.10296	0.305792	0.24556	0.254054	-0.255341	0.161647	0.0211068	0.178682	0.396447	-0.253539	-0.126384	0.0530279	1	0.239897	0.79843	-0.182754	0.253838	0.0821885	0.20976	-0.148263	-0.119176	-0.112999	-0.196654	0.0936937	-0.167568	0.172458	-0.199228	-0.20695	-0.160618	-0.0695191	-0.0548877	0.0691699	0.02574	0.0408006	0.00128708
Valerate	0.0841699	-0.163449	-0.126898	-0.0707851	0.029601	0.363449	-0.328185	0.265637	0.11686	-0.0764479	-0.0926641	-0.0962677	0.0391248	0.0844273	-0.244788	0.174775	-0.232947	0.202059	0.206178	0.281081	-0.241956	0.00901133	0.211224	0.609781	0.750322	0.625008	0.239897	1	0.406359	0.672844	-0.319103	-0.440102	-0.154573	-0.244788	-0.209781	-0.277477	-0.197683	0.194852	-0.326126	0.143887	-0.200257	-0.360103	-0.267181	0.200131	-0.40389	0.0184195	-0.0339768	-0.103095	-0.0900959
Isovalerate	0.337753	-0.12035	-0.324624	-0.279187	0.0374566	-0.113013	0.00707942	0.344832	0.0639722	-0.105419	-0.18252	-0.453598	-0.0684773	-0.21264	-0.307504	0.214699	0.0574076	0.366456	-0.27082	0.321406	-0.0647445	0.0986224	0.448249	-0.0855966	0.0106835	0.0312802	0.79843	0.406359	1	-0.0274167	0.0341203	-0.0474225	0.241261	-0.366456	-0.366585	-0.380487	-0.403012	0.321019	-0.397606	0.360149	-0.395546	-0.389111	-0.369546	-0.0963912	-0.221133	0.182995	0.147638	0.114179	0.072086
TVFA	-0.0530245	0.157272	-0.0149292	-0.0046332	-0.120206	0.381725	-0.460746	-0.0491634	0.0682111	-0.149035	0.0885457	-0.0172458	0.016731	0.158816	-0.171429	-0.195367	-0.262806	-0.0893179	0.216731	-0.0427284	-0.281853	0.0504634	-0.0589522	0.987387	0.950837	0.682412	-0.182754	0.672844	-0.0274167	1	-0.223269	-0.209923	-0.324397	0.0749035	0.119691	0.0594595	0.157014	-0.100644	0.0164736	-0.165766	0.121493	-0.0378378	0.0272844	0.0505594	-0.0911342	0.0204805	0.0002574	-0.006178	-0.0167321
Prolactin	0.214111	0.160325	-0.251129	0.270993	-0.332259	-0.425256	0.0434671	-0.164066	-0.0415324	-0.0539147	0.269445	-0.340385	-0.141623	-0.261964	0.381273	0.142913	0.259126	-0.0322457	-0.497873	-0.201213	0.119825	0.0772805	-0.282637	-0.221076	-0.161357	-0.188391	0.253838	-0.319103	0.0341203	-0.223269	1	0.675503	0.571531	0.24855	0.276926	0.224559	0.223656	-0.271895	0.280924	-0.237586	0.231524	0.227525	0.215014	-0.562652	0.362223	-0.0823599	-0.0247647	0.101322	0.0103193
Oxytocin	-0.0114832	0.325399	-0.203471	0.221019	-0.296885	-0.315206	0.0246436	-0.297014	-0.0940587	0.0907041	0.246953	-0.253275	0.0941878	-0.0535451	0.280241	0.111477	0.121025	-0.162313	-0.180763	-0.198568	0.12425	-0.0383301	-0.166721	-0.177667	-0.212374	-0.301872	0.0821885	-0.440102	-0.0474225	-0.209923	0.675503	1	0.378466	0.333915	0.25921	0.325528	0.358946	-0.234824	0.241405	-0.283337	0.307981	0.299982	0.259855	-0.529043	0.46201	0.110085	0.182827	0.37084	0.250194
Blood_GABA	0.491378	-0.123167	-0.261715	-0.252409	0.0862043	-0.281876	0.207433	0.310827	-0.067852	0.00684982	-0.22501	-0.357483	-0.230955	-0.528987	-0.129242	0.0368339	0.348048	0.507662	-0.473413	0.31703	0.204461	0.238771	-0.206555	-0.315479	-0.325819	-0.304966	0.20976	-0.154573	0.241261	-0.324397	0.571531	0.378466	1	-0.408533	-0.424947	-0.404269	-0.409955	0.450279	-0.431668	0.413703	-0.417968	-0.39044	-0.429083	-0.374974	-0.272994	0.0446258	0.0806469	0.0242344	0.0262378
TNF-alpha	-0.450193	0.268726	0.0422136	0.460746	-0.353411	0.0983269	-0.193822	-0.661004	0.134878	0.0630631	0.553668	0.18713	0.306564	0.472844	0.41287	0.0365508	-0.0782497	-0.764736	0.0684685	-0.677992	-0.0391248	-0.100154	-0.182392	0.0725869	0.0851995	0.0880366	-0.148263	-0.244788	-0.366456	0.0749035	0.24855	0.333915	-0.408533	1	0.872072	0.884685	0.928958	-0.871557	0.882111	-0.907336	0.925097	0.857915	0.866409	0.0126398	0.677293	-0.168223	-0.159073	0.0978184	-0.018534
IFN-gamma	-0.403089	0.311197	-0.0563707	0.604118	-0.459202	-0.0046332	-0.221107	-0.619562	0.0151866	-0.019305	0.507079	0.187902	0.245045	0.434492	0.528443	0.0396396	-0.0821107	-0.726126	0.0689833	-0.710425	-0.152124	-0.203141	-0.108894	0.127671	0.140798	0.123946	-0.119176	-0.209781	-0.366585	0.119691	0.276926	0.25921	-0.424947	0.872072	1	0.853539	0.856885	-0.926126	0.885457	-0.87027	0.873102	0.891377	0.911197	-0.0105332	0.748751	-0.13512	-0.113514	0.15741	0.0517408
IL-1beta	-0.563964	0.386358	-0.143372	0.555985	-0.362162	0.0120978	-0.197426	-0.709653	0.0736165	0.0499356	0.526384	0.243243	0.117889	0.480824	0.463063	-0.027027	-0.0602317	-0.778378	0.0458172	-0.715058	-0.0478764	-0.165551	-0.0641009	0.0777349	0.0393822	0.0836605	-0.112999	-0.277477	-0.380487	0.0594595	0.224559	0.325528	-0.404269	0.884685	0.853539	1	0.899871	-0.887516	0.880824	-0.856371	0.873616	0.894466	0.868726	-0.0221197	0.708362	-0.00785728	0.002574	0.277495	0.128451
IL-2	-0.524582	0.328185	-0.0535393	0.532561	-0.449421	0.0375804	-0.191506	-0.667439	0.0465894	0.0772201	0.520721	0.216988	0.2139	0.476963	0.450193	0.0687259	-0.0782497	-0.764736	0.0633205	-0.720463	-0.0357786	-0.0507209	-0.125113	0.16834	0.168082	0.164489	-0.196654	-0.197683	-0.403012	0.157014	0.223656	0.358946	-0.409955	0.928958	0.856885	0.899871	1	-0.861261	0.876705	-0.923037	0.917117	0.883655	0.866924	-0.00947988	0.628619	-0.106138	-0.0767053	0.263595	0.120471
IL-4	0.455084	-0.304505	0.11686	-0.627027	0.431145	0.116602	0.251223	0.64556	-0.151094	0.0010296	-0.593565	-0.19408	-0.155212	-0.463578	-0.515573	-0.0486486	0.0427284	0.76139	0.0419562	0.724582	0.105534	0.17688	0.127687	-0.111197	-0.106049	-0.11957	0.0936937	0.194852	0.321019	-0.100644	-0.271895	-0.234824	0.450279	-0.871557	-0.926126	-0.887516	-0.861261	1	-0.881338	0.881596	-0.871042	-0.87722	-0.887773	0.0315996	-0.687649	0.0544858	0.029601	-0.148658	-0.0610078
IL-6	-0.475676	0.320721	0.0275418	0.520206	-0.413127	-0.0280566	-0.147233	-0.60103	0.00849421	0.0501931	0.491634	0.26332	0.0617761	0.442986	0.48314	0.0571429	-0.0401544	-0.78018	0.0247104	-0.70991	-0.00952381	-0.11277	-0.0873986	0.0254826	0.00772201	0.100135	-0.167568	-0.326126	-0.397606	0.0164736	0.280924	0.241405	-0.431668	0.882111	0.885457	0.880824	0.876705	-0.881338	1	-0.879794	0.86332	0.895238	0.922523	-0.0568793	0.688685	-0.192181	-0.163707	0.123431	-0.0320484
IL-10	0.561647	-0.382497	-0.0182754	-0.513514	0.499099	-0.01287	0.214157	0.66332	-0.0929215	-0.0023166	-0.562162	-0.206178	-0.183269	-0.516088	-0.475418	-0.0223938	0.0638353	0.790991	-0.0610039	0.741828	0.0854569	0.166838	0.0205947	-0.161905	-0.175804	-0.189201	0.172458	0.143887	0.360149	-0.165766	-0.237586	-0.283337	0.413703	-0.907336	-0.87027	-0.856371	-0.923037	0.881596	-0.879794	1	-0.91583	-0.901416	-0.890347	-0.0621459	-0.598586	0.169125	0.166023	-0.101165	-0.0127421
IgA	-0.525869	0.405405	-0.126641	0.429344	-0.395624	0.0581725	-0.230631	-0.638867	0.0319176	0.129987	0.630888	0.267181	0.159331	0.556757	0.41879	-0.0530245	-0.032175	-0.828829	0.0550837	-0.741828	0.00514801	-0.102472	-0.15948	0.13565	0.125097	0.0967887	-0.199228	-0.200257	-0.395546	0.121493	0.231524	0.307981	-0.417968	0.925097	0.873102	0.873616	0.917117	-0.871042	0.86332	-0.91583	1	0.868983	0.916345	-0.0726791	0.642082	-0.222065	-0.186358	0.145569	0.0109402
IgG	-0.545946	0.407465	-0.0558559	0.539254	-0.459202	-0.0882883	-0.0002574	-0.709653	0.0625483	-0.0754183	0.500901	0.188417	0.139511	0.459717	0.493951	0.0126126	-0.116602	-0.765251	0.0126126	-0.74157	-0.146718	-0.209835	-0.0364268	-0.00900901	-0.0344916	-0.0722054	-0.20695	-0.360103	-0.389111	-0.0378378	0.227525	0.299982	-0.39044	0.857915	0.891377	0.894466	0.883655	-0.87722	0.895238	-0.901416	0.868983	1	0.899356	0.0705725	0.688685	-0.0658209	-0.0532819	0.211211	0.152133
IgM	-0.5287	0.375547	-0.118404	0.480309	-0.414929	-0.0249678	-0.166795	-0.620849	0.0671815	0.027027	0.56139	0.277992	0.0795367	0.559588	0.474903	0.0566281	0.0293436	-0.784299	0.0301158	-0.741313	-0.0357786	-0.126674	-0.0243275	0.0419562	0.0100386	0.0562456	-0.160618	-0.267181	-0.369546	0.0272844	0.215014	0.259855	-0.429083	0.866409	0.911197	0.868726	0.866924	-0.887773	0.922523	-0.890347	0.916345	0.899356	1	-0.0136932	0.692827	-0.179301	-0.152124	0.143124	-0.00450479
DMI	-0.162211	-0.218037	0.343382	-0.0347596	0.0305463	0.225411	0.208557	-0.0105332	0.29809	-0.268597	-0.200131	0.178011	0.0937455	0.143252	-0.104279	0.0874256	-0.157998	0.085319	0.225411	0.0410795	-0.320209	-0.0853409	0.239135	0.0400262	0.0516127	0.0974384	-0.0695191	0.200131	-0.0963912	0.0505594	-0.562652	-0.529043	-0.374974	0.0126398	-0.0105332	-0.0221197	-0.00947988	0.0315996	-0.0568793	-0.0621459	-0.0726791	0.0705725	-0.0136932	1	-0.0720442	-0.0658877	-0.207504	-0.370266	-0.155901
GABA_intake_g	-0.291008	0.402855	-0.132559	0.566482	-0.433923	-0.223693	-0.0838849	-0.565446	0.130488	-0.0445315	0.49606	0.0766356	-0.00724931	0.301364	0.476383	-0.048674	-0.0983835	-0.548877	-0.0756	-0.53852	-0.0859562	-0.138808	-0.095289	-0.0787068	-0.0787068	-0.0548912	-0.0548877	-0.40389	-0.221133	-0.0911342	0.362223	0.46201	-0.272994	0.677293	0.748751	0.708362	0.628619	-0.687649	0.688685	-0.598586	0.642082	0.688685	0.692827	-0.0720442	1	-0.0906923	-0.0766356	0.131532	-0.0310705
Milk_production	0.0682682	-0.105107	0.045598	0.170799	0.104077	-0.0580924	-0.241257	0.0271785	-0.0310427	-0.408579	-0.212533	-0.160623	-0.0191924	-0.237908	0.0738069	0.0904232	-0.232756	0.144651	0.144265	0.194758	-0.472081	-0.246473	0.21913	0.0381271	-0.000772848	-0.0904934	0.0691699	0.0184195	0.182995	0.0204805	-0.0823599	0.110085	0.0446258	-0.168223	-0.13512	-0.00785728	-0.106138	0.0544858	-0.192181	0.169125	-0.222065	-0.0658209	-0.179301	-0.0658877	-0.0906923	1	0.980744	0.634806	0.855404
Milk_g_kgDM	0.0615187	-0.0656371	0.00823681	0.18018	0.0965251	-0.0936937	-0.252252	0.002574	-0.0882883	-0.344402	-0.156242	-0.130245	-0.0455598	-0.237066	0.105277	0.0813385	-0.228571	0.0939511	0.127156	0.158816	-0.41982	-0.217044	0.146994	0.0293436	-0.0234234	-0.128194	0.02574	-0.0339768	0.147638	0.0002574	-0.0247647	0.182827	0.0806469	-0.159073	-0.113514	0.002574	-0.0767053	0.029601	-0.163707	0.166023	-0.186358	-0.0532819	-0.152124	-0.207504	-0.0766356	0.980744	1	0.688847	0.869297
Fat_g_kgDM	-0.241457	0.221121	-0.169509	0.235923	-0.0355235	-0.0683442	-0.203874	-0.17839	-0.206577	-0.0517408	0.0391274	-0.0572752	0.0396422	0.0512259	0.167578	0.0751657	-0.153935	-0.197567	0.14055	-0.0836605	-0.119055	-0.214741	0.295939	0.0356522	-0.0229101	-0.0411893	0.0408006	-0.103095	0.114179	-0.006178	0.101322	0.37084	0.0242344	0.0978184	0.15741	0.277495	0.263595	-0.148658	0.123431	-0.101165	0.145569	0.211211	0.143124	-0.370266	0.131532	0.634806	0.688847	1	0.812331
Protein_g_kgDM	-0.067958	0.0911256	-0.0547011	0.219834	-0.010168	-0.044147	-0.163975	-0.119184	-0.281099	-0.308257	-0.107729	-0.156123	0.129481	-0.149044	0.232962	0.0922839	-0.256645	-0.0240685	0.182509	0.0193063	-0.430787	-0.283746	0.195018	0.0284446	-0.0199498	-0.157034	0.00128708	-0.0900959	0.072086	-0.0167321	0.0103193	0.250194	0.0262378	-0.018534	0.0517408	0.128451	0.120471	-0.0610078	-0.0320484	-0.0127421	0.0109402	0.152133	-0.00450479	-0.155901	-0.0310705	0.855404	0.869297	0.812331	1
SNF_g_kgDM	-0.0159588	-0.00720721	-0.0239382	0.200772	0.0710425	-0.0746461	-0.198198	-0.0483912	-0.203089	-0.252767	-0.116345	-0.104762	0.0211068	-0.175032	0.150064	0.0646075	-0.21982	0.0151866	0.160875	0.0844273	-0.372458	-0.225798	0.134252	0.0144144	-0.0440154	-0.140807	-0.0048906	-0.0952381	0.0913889	-0.028314	-0.00554625	0.253146	0.0436837	-0.0877735	-0.0440154	0.0710425	0.0337194	-0.0157014	-0.0944659	0.0949807	-0.0738739	0.0357786	-0.0831403	-0.243317	-0.0476383	0.925227	0.958301	0.792973	0.95064
TS_g_kgDM	-0.0993565	0.0566281	-0.0599743	0.2139	0.0519949	-0.0733591	-0.171943	-0.0934363	-0.217246	-0.214157	-0.0779923	-0.0669241	0.0362934	-0.112999	0.159588	0.0519949	-0.194337	-0.0427284	0.169627	0.0272844	-0.310167	-0.235582	0.209036	0.00592021	-0.0597169	-0.111204	0.0172458	-0.119691	0.0886858	-0.0404118	0.0501742	0.313529	0.0603559	-0.0316602	0.0262548	0.148263	0.114028	-0.0597169	-0.0290862	0.0290862	-0.002574	0.105792	-0.0149292	-0.29177	0.00414247	0.853997	0.895238	0.900187	0.946908
Lactose_g_kgDM	0.0239382	-0.0517375	-0.0262548	0.207722	0.0867439	-0.120463	-0.263578	-0.0370656	-0.0628057	-0.276705	-0.0736165	-0.0828829	-0.0746461	-0.183012	0.0882883	0.020592	-0.18018	0.0267696	0.105534	0.0936937	-0.348005	-0.225541	0.117003	-0.0118404	-0.0602317	-0.119441	0.0483912	-0.0700129	0.148153	-0.0380952	0.0059332	0.226567	0.0656549	-0.0983269	-0.0764479	0.0674389	-0.0249678	-0.023166	-0.123037	0.124324	-0.105277	-0.0133848	-0.109653	-0.284397	-0.0321041	0.939139	0.972458	0.703391	0.836733
Casein_g_kgDM	-0.0725915	0.0801853	-0.0373254	0.224854	-0.000900959	-0.0532853	-0.159212	-0.121758	-0.259991	-0.304782	-0.103095	-0.130768	0.0924126	-0.142094	0.22524	0.0823734	-0.256902	-0.022524	0.185984	0.0234249	-0.427569	-0.281558	0.192186	0.0135144	-0.0453054	-0.149311	-0.0106828	-0.1076	0.0700264	-0.0328206	0.00644955	0.26542	0.0342513	-0.021623	0.033979	0.127936	0.117768	-0.0516121	-0.0323058	0.000643542	0.00141579	0.139777	-0.0119699	-0.165909	-0.0207137	0.866933	0.885643	0.822114	0.995624
WG	-0.113465	0.183399	0.0700625	0.341555	-0.185202	0.0300084	-0.0421148	-0.189967	-0.153133	-0.261575	-0.00553803	0.258355	0.0831992	-0.123125	0.317342	0.141155	-0.227574	-0.0184172	0.265181	-0.0627214	-0.315668	-0.0940419	-0.163972	0.129178	0.125829	-0.00309119	-0.100457	0.00334857	-0.261416	0.104192	0.161278	0.202066	-0.107799	0.176573	0.354949	0.296735	0.223711	-0.302273	0.225256	-0.225127	0.214566	0.304334	0.255651	0.0105407	0.285514	0.127481	0.145921	0.109093	0.18135
FCM	0.0682682	-0.105107	0.045598	0.170799	0.104077	-0.0580924	-0.241257	0.0271785	-0.0310427	-0.408579	-0.212533	-0.160623	-0.0191924	-0.237908	0.0738069	0.0904232	-0.232756	0.144651	0.144265	0.194758	-0.472081	-0.246473	0.21913	0.0381271	-0.000772848	-0.0904934	0.0691699	0.0184195	0.182995	0.0204805	-0.0823599	0.110085	0.0446258	-0.168223	-0.13512	-0.00785728	-0.106138	0.0544858	-0.192181	0.169125	-0.222065	-0.0658209	-0.179301	-0.0658877	-0.0906923	1	0.980744	0.634806	0.855404
ECM	-0.0043758	-0.0473616	-0.0311454	0.230116	0.0555985	-0.0579151	-0.233719	-0.0350064	-0.132819	-0.283398	-0.161647	-0.108623	0.0393822	-0.177349	0.140798	0.104505	-0.214672	0.0530245	0.160103	0.112741	-0.396396	-0.264676	0.215858	0.0303732	-0.01287	-0.0908681	0.0419562	-0.0380952	0.125885	-0.0030888	-0.0350833	0.205407	0.0336029	-0.0867439	-0.0326898	0.0895753	0.0252252	-0.0211068	-0.108108	0.0942085	-0.100386	0.0241956	-0.0890605	-0.151678	-0.0217479	0.957945	0.964994	0.787953	0.936482
Milk_GABA	0.181127	0.156322	-0.421681	0.0844913	-0.17738	-0.584204	0.171437	0.0478009	-0.103741	0.149604	0.039791	-0.355018	-0.112784	-0.264714	0.173375	0.17738	0.454108	0.151154	-0.497258	0.0235129	0.378273	0.0984693	-0.100136	-0.363287	-0.316261	-0.315248	0.24456	-0.256833	0.145941	-0.362641	0.653073	0.661314	0.579528	-0.0839745	-0.10865	-0.0291973	-0.00568443	0.0136943	-0.0448295	-0.0179576	-0.0334606	-0.00852664	-0.0214458	-0.548761	0.029108	-0.00698219	0.0547772	0.137598	0.0683467
[truncated: 8 more columns]

## Sheet: Significant_Spearma_correlation
.rownames	.colnames	r	p
Prevotella	Uncultured_rumen_bacterium	-0.475676	0.00371381
Uncultured_rumen_bacterium	Christensenellaceae_R_7_group	-0.396396	0.0173191
Succinivibrionaceae_UCG_002	Christensenellaceae_R_7_group	-0.585843	0.000228308
Ruminococcus	NK4A214_group	0.365251	0.0291367
Christensenellaceae_R_7_group	NK4A214_group	0.382239	0.0220588
Prevotella	Rikenellaceae_RC9_gut_group	0.549035	0.000640886
Uncultured_rumen_bacterium	Rikenellaceae_RC9_gut_group	-0.646332	3.18551e-05
Succinivibrionaceae_UCG_002	Rikenellaceae_RC9_gut_group	-0.60103	0.000144054
Christensenellaceae_R_7_group	Rikenellaceae_RC9_gut_group	0.481596	0.00326489
Prevotella	Anaeroplasma	-0.542342	0.000764134
Uncultured_rumen_bacterium	Anaeroplasma	0.60592	0.000123623
Succinivibrionaceae_UCG_002	Anaeroplasma	0.45148	0.0061563
Christensenellaceae_R_7_group	Anaeroplasma	-0.339768	0.0432056
Rikenellaceae_RC9_gut_group	Anaeroplasma	-0.765766	4.93644e-07
Treponema	Anaeroplasma	0.330502	0.0495271
Prevotella	UCG_004	-0.496525	0.002337
NK4A214_group	UCG_004	0.453282	0.00593563
NK4A214_group	Unclassified_Lachnospiraceae	0.403604	0.0152573
Prevotella	Candidatus_Saccharimonas	-0.745174	8.51553e-07
Uncultured_rumen_bacterium	Candidatus_Saccharimonas	0.414157	0.0126158
Rikenellaceae_RC9_gut_group	Candidatus_Saccharimonas	-0.575032	0.000312855
Treponema	Candidatus_Saccharimonas	0.337452	0.0447207
Anaeroplasma	Candidatus_Saccharimonas	0.662291	1.78108e-05
UCG_004	Candidatus_Saccharimonas	0.407465	0.0142411
Uncultured_rumen_bacterium	Ruminobacter	0.439125	0.00786984
Succinivibrionaceae_UCG_002	Ruminobacter	0.779408	3.61205e-07
Christensenellaceae_R_7_group	Ruminobacter	-0.521236	0.00130214
NK4A214_group	Ruminobacter	-0.348263	0.0380041
Rikenellaceae_RC9_gut_group	Ruminobacter	-0.630373	5.55212e-05
Anaeroplasma	Ruminobacter	0.459459	0.00523025
NK4A214_group	UCG_002	-0.421364	0.011045
Rikenellaceae_RC9_gut_group	UCG_002	0.406692	0.0144396
Prevotella	Prevotellaceae_UCG_001	0.709395	2.91998e-06
Uncultured_rumen_bacterium	Prevotellaceae_UCG_001	-0.4713	0.0040794
Succinivibrionaceae_UCG_002	Prevotellaceae_UCG_001	-0.422651	0.0107829
Rikenellaceae_RC9_gut_group	Prevotellaceae_UCG_001	0.719434	2.00675e-06
Anaeroplasma	Prevotellaceae_UCG_001	-0.757529	6.05514e-07
UCG_004	Prevotellaceae_UCG_001	-0.356757	0.0333278
Candidatus_Saccharimonas	Prevotellaceae_UCG_001	-0.705792	3.35121e-06
Ruminobacter	Prevotellaceae_UCG_001	-0.390991	0.0190157
Prevotella	Mogibacterium	-0.430631	0.00927355
Ruminococcus	Mogibacterium	0.571171	0.000349248
NK4A214_group	Mogibacterium	0.72381	1.71354e-06
UCG_004	Mogibacterium	0.545174	0.000709631
UCG_002	Mogibacterium	-0.517889	0.00141284
Prevotella	Lachnospiraceae_NK3A20_group	0.557272	0.000513677
Uncultured_rumen_bacterium	Lachnospiraceae_NK3A20_group	-0.600772	0.000145209
Succinivibrionaceae_UCG_002	Lachnospiraceae_NK3A20_group	-0.546461	0.000686021
Christensenellaceae_R_7_group	Lachnospiraceae_NK3A20_group	0.516345	0.00146668
Rikenellaceae_RC9_gut_group	Lachnospiraceae_NK3A20_group	0.811583	1.68845e-07
Anaeroplasma	Lachnospiraceae_NK3A20_group	-0.768597	4.61699e-07
Candidatus_Saccharimonas	Lachnospiraceae_NK3A20_group	-0.673359	1.17393e-05
Ruminobacter	Lachnospiraceae_NK3A20_group	-0.565508	0.000409483
Prevotellaceae_UCG_001	Lachnospiraceae_NK3A20_group	0.779923	3.57093e-07
Succinivibrionaceae_UCG_002	Fretibacterium	-0.346718	0.0389096
Rikenellaceae_RC9_gut_group	Fretibacterium	0.343629	0.0407736
Quinella	Fretibacterium	0.790991	2.79062e-07
Ruminobacter	Fretibacterium	-0.363449	0.0299871
UCG_002	Fretibacterium	0.667954	1.4408e-05
Succinivibrionaceae_UCG_002	MCP	-0.38826	0.0192849
Ruminobacter	MCP	-0.329557	0.0496718
NK4A214_group	Acetate	0.370656	0.0267048
Lactobacillus	Acetate	-0.412613	0.0129761
NK4A214_group	Propionate	0.368082	0.0278409
Lactobacillus	Propionate	-0.44556	0.00693212
Acetate	Propionate	0.923295	0
NK4A214_group	Butyrate	0.401055	0.0153442
Lactobacillus	Butyrate	-0.534011	0.00079531
Acetate	Butyrate	0.610078	7.80129e-05
Propionate	Butyrate	0.645473	2.13083e-05
UCG_004	Isobutyrate	-0.409781	0.0136595
Rumen_NH3_N	Isobutyrate	0.396447	0.0166771
NK4A214_group	Valerate	0.363449	0.0299871
Acetate	Valerate	0.609781	0.000109382
Propionate	Valerate	0.750322	7.34646e-07
Butyrate	Valerate	0.625008	4.60087e-05
Prevotella	Isovalerate	0.337753	0.043943
Rikenellaceae_RC9_gut_group	Isovalerate	0.344832	0.0394344
UCG_004	Isovalerate	-0.453598	0.00546105
Prevotellaceae_UCG_001	Isovalerate	0.366456	0.0279315
Rumen_NH3_N	Isovalerate	0.448249	0.00611161
Isobutyrate	Isovalerate	0.79843	5.40244e-09
Valerate	Isovalerate	0.406359	0.0139222
NK4A214_group	TVFA	0.381725	0.0222498
Lactobacillus	TVFA	-0.460746	0.00509283
Acetate	TVFA	0.987387	0
Propionate	TVFA	0.950837	0
Butyrate	TVFA	0.682412	4.55586e-06
Valerate	TVFA	0.672844	1.19717e-05
Christensenellaceae_R_7_group	Prolactin	-0.332259	0.0477204
NK4A214_group	Prolactin	-0.425256	0.00972307
UCG_004	Prolactin	-0.340385	0.0422202
Ruminobacter	Prolactin	0.381273	0.0217713
Mogibacterium	Prolactin	-0.497873	0.00200264
Valerate	Oxytocin	-0.440102	0.00723033
Prolactin	Oxytocin	0.675503	6.18074e-06
Prevotella	Blood_GABA	0.491378	0.0023397
UCG_004	Blood_GABA	-0.357483	0.0323145
Candidatus_Saccharimonas	Blood_GABA	-0.528987	0.000909866
UCG_002	Blood_GABA	0.348048	0.0375139
Prevotellaceae_UCG_001	Blood_GABA	0.507662	0.00157495
Mogibacterium	Blood_GABA	-0.473413	0.00354271
Prolactin	Blood_GABA	0.571531	0.000271592
Oxytocin	Blood_GABA	0.378466	0.0228422
Prevotella	TNF-alpha	-0.450193	0.00631823
Succinivibrionaceae_UCG_002	TNF-alpha	0.460746	0.00509283
Christensenellaceae_R_7_group	TNF-alpha	-0.353411	0.0351099
Rikenellaceae_RC9_gut_group	TNF-alpha	-0.661004	1.86827e-05
Anaeroplasma	TNF-alpha	0.553668	0.00056626
Candidatus_Saccharimonas	TNF-alpha	0.472844	0.00394694
Ruminobacter	TNF-alpha	0.41287	0.0129155
Prevotellaceae_UCG_001	TNF-alpha	-0.764736	5.0599e-07
Lachnospiraceae_NK3A20_group	TNF-alpha	-0.677992	9.8326e-06
Isovalerate	TNF-alpha	-0.366456	0.0279315
Oxytocin	TNF-alpha	0.333915	0.0465554
Blood_GABA	TNF-alpha	-0.408533	0.0133721
Prevotella	IFN-gamma	-0.403089	0.0153973
Succinivibrionaceae_UCG_002	IFN-gamma	0.604118	0.000130825
Christensenellaceae_R_7_group	IFN-gamma	-0.459202	0.00525811
Rikenellaceae_RC9_gut_group	IFN-gamma	-0.619562	7.96893e-05
Anaeroplasma	IFN-gamma	0.507079	0.00182947
Candidatus_Saccharimonas	IFN-gamma	0.434492	0.0086109
Ruminobacter	IFN-gamma	0.528443	0.00108938
Prevotellaceae_UCG_001	IFN-gamma	-0.726126	1.57877e-06
Lachnospiraceae_NK3A20_group	IFN-gamma	-0.710425	2.80798e-06
Isovalerate	IFN-gamma	-0.366585	0.0278723
Blood_GABA	IFN-gamma	-0.424947	0.00978179
TNF-alpha	IFN-gamma	0.872072	0
Prevotella	IL-1beta	-0.563964	0.000427444
Uncultured_rumen_bacterium	IL-1beta	0.386358	0.0205795
Succinivibrionaceae_UCG_002	IL-1beta	0.555985	0.000531934
Christensenellaceae_R_7_group	IL-1beta	-0.362162	0.0306071
Rikenellaceae_RC9_gut_group	IL-1beta	-0.709653	2.89154e-06
Anaeroplasma	IL-1beta	0.526384	0.00114677
Candidatus_Saccharimonas	IL-1beta	0.480824	0.00332061
Ruminobacter	IL-1beta	0.463063	0.00485336
Prevotellaceae_UCG_001	IL-1beta	-0.778378	3.69585e-07
Lachnospiraceae_NK3A20_group	IL-1beta	-0.715058	2.35874e-06
Isovalerate	IL-1beta	-0.380487	0.022067
Blood_GABA	IL-1beta	-0.404269	0.0144688
TNF-alpha	IL-1beta	0.884685	0
IFN-gamma	IL-1beta	0.853539	2.53236e-08
Prevotella	IL-2	-0.524582	0.00119917
Succinivibrionaceae_UCG_002	IL-2	0.532561	0.000982168
Christensenellaceae_R_7_group	IL-2	-0.449421	0.00641716
Rikenellaceae_RC9_gut_group	IL-2	-0.667439	1.469e-05
Anaeroplasma	IL-2	0.520721	0.00131865
Candidatus_Saccharimonas	IL-2	0.476963	0.00361188
Ruminobacter	IL-2	0.450193	0.00631823
Prevotellaceae_UCG_001	IL-2	-0.764736	5.0599e-07
Lachnospiraceae_NK3A20_group	IL-2	-0.720463	1.93285e-06
Isovalerate	IL-2	-0.403012	0.014806
Oxytocin	IL-2	0.358946	0.0315639
Blood_GABA	IL-2	-0.409955	0.0130225
TNF-alpha	IL-2	0.928958	0
IFN-gamma	IL-2	0.856885	1.77591e-08
IL-1beta	IL-2	0.899871	0
Prevotella	IL-4	0.455084	0.00572185
Succinivibrionaceae_UCG_002	IL-4	-0.627027	6.2172e-05
Christensenellaceae_R_7_group	IL-4	0.431145	0.00918274
Rikenellaceae_RC9_gut_group	IL-4	0.64556	3.27429e-05
Anaeroplasma	IL-4	-0.593565	0.000181132
Candidatus_Saccharimonas	IL-4	-0.463578	0.0048015
Ruminobacter	IL-4	-0.515573	0.00149428
Prevotellaceae_UCG_001	IL-4	0.76139	5.4914e-07
Lachnospiraceae_NK3A20_group	IL-4	0.724582	1.66715e-06
Blood_GABA	IL-4	0.450279	0.00585733
TNF-alpha	IL-4	-0.871557	0
IFN-gamma	IL-4	-0.926126	0
IL-1beta	IL-4	-0.887516	0
IL-2	IL-4	-0.861261	8.66883e-09
Prevotella	IL-6	-0.475676	0.00371381
Succinivibrionaceae_UCG_002	IL-6	0.520206	0.00133535
Christensenellaceae_R_7_group	IL-6	-0.413127	0.012855
Rikenellaceae_RC9_gut_group	IL-6	-0.60103	0.000144054
Anaeroplasma	IL-6	0.491634	0.00261149
Candidatus_Saccharimonas	IL-6	0.442986	0.00729493
Ruminobacter	IL-6	0.48314	0.00315589
Prevotellaceae_UCG_001	IL-6	-0.78018	3.55056e-07
Lachnospiraceae_NK3A20_group	IL-6	-0.70991	2.86339e-06
Isovalerate	IL-6	-0.397606	0.0163332
Blood_GABA	IL-6	-0.431668	0.00856889
TNF-alpha	IL-6	0.882111	0
IFN-gamma	IL-6	0.885457	0
IL-1beta	IL-6	0.880824	0
IL-2	IL-6	0.876705	0
IL-4	IL-6	-0.881338	0
Prevotella	IL-10	0.561647	0.000455707
Uncultured_rumen_bacterium	IL-10	-0.382497	0.0219638
Succinivibrionaceae_UCG_002	IL-10	-0.513514	0.00157012
Christensenellaceae_R_7_group	IL-10	0.499099	0.00220298
Rikenellaceae_RC9_gut_group	IL-10	0.66332	1.71408e-05
Anaeroplasma	IL-10	-0.562162	0.000449286
Candidatus_Saccharimonas	IL-10	-0.516088	0.00147583
Ruminobacter	IL-10	-0.475418	0.0037345
Prevotellaceae_UCG_001	IL-10	0.790991	2.79062e-07
Lachnospiraceae_NK3A20_group	IL-10	0.741828	9.4156e-07
Isovalerate	IL-10	0.360149	0.0309571
Blood_GABA	IL-10	0.413703	0.0121375
TNF-alpha	IL-10	-0.907336	0
IFN-gamma	IL-10	-0.87027	0
IL-1beta	IL-10	-0.856371	1.88879e-08
IL-2	IL-10	-0.923037	0
IL-4	IL-10	0.881596	0
IL-6	IL-10	-0.879794	0
Prevotella	IgA	-0.525869	0.00116153
Uncultured_rumen_bacterium	IgA	0.405405	0.0147757
Succinivibrionaceae_UCG_002	IgA	0.429344	0.00950395
Christensenellaceae_R_7_group	IgA	-0.395624	0.0175533
Rikenellaceae_RC9_gut_group	IgA	-0.638867	4.14442e-05
Anaeroplasma	IgA	0.630888	5.45576e-05
Candidatus_Saccharimonas	IgA	0.556757	0.000520911
Ruminobacter	IgA	0.41879	0.0115856
Prevotellaceae_UCG_001	IgA	-0.828829	9.85031e-08
Lachnospiraceae_NK3A20_group	IgA	-0.741828	9.4156e-07
Isovalerate	IgA	-0.395546	0.0169487
Blood_GABA	IgA	-0.417968	0.011193
TNF-alpha	IgA	0.925097	0
IFN-gamma	IgA	0.873102	0
IL-1beta	IgA	0.873616	0
IL-2	IgA	0.917117	0
IL-4	IgA	-0.871042	0
IL-6	IgA	0.86332	4.69895e-09
IL-10	IgA	-0.91583	0
Prevotella	IgG	-0.545946	0.00069538
Uncultured_rumen_bacterium	IgG	0.407465	0.0142411
Succinivibrionaceae_UCG_002	IgG	0.539254	0.000827806
Christensenellaceae_R_7_group	IgG	-0.459202	0.00525811
Rikenellaceae_RC9_gut_group	IgG	-0.709653	2.89154e-06
Anaeroplasma	IgG	0.500901	0.00211324
Candidatus_Saccharimonas	IgG	0.459717	0.00520251
Ruminobacter	IgG	0.493951	0.00247813
Prevotellaceae_UCG_001	IgG	-0.765251	4.99766e-07
Lachnospiraceae_NK3A20_group	IgG	-0.74157	9.49005e-07
Valerate	IgG	-0.360103	0.031621
Isovalerate	IgG	-0.389111	0.0189989
Blood_GABA	IgG	-0.39044	0.0185594
TNF-alpha	IgG	0.857915	1.55392e-08
IFN-gamma	IgG	0.891377	0
IL-1beta	IgG	0.894466	0
IL-2	IgG	0.883655	0
IL-4	IgG	-0.87722	0
IL-6	IgG	0.895238	0
IL-10	IgG	-0.901416	0
IgA	IgG	0.868983	0
Prevotella	IgM	-0.5287	0.00108239
Uncultured_rumen_bacterium	IgM	0.375547	0.0246524
Succinivibrionaceae_UCG_002	IgM	0.480309	0.00335822
Christensenellaceae_R_7_group	IgM	-0.414929	0.0124389
Rikenellaceae_RC9_gut_group	IgM	-0.620849	7.63818e-05
Anaeroplasma	IgM	0.56139	0.000458948
Candidatus_Saccharimonas	IgM	0.559588	0.000482216
Ruminobacter	IgM	0.474903	0.00377617
Prevotellaceae_UCG_001	IgM	-0.784299	3.24046e-07
Lachnospiraceae_NK3A20_group	IgM	-0.741313	9.56529e-07
Isovalerate	IgM	-0.369546	0.0265409
Blood_GABA	IgM	-0.429083	0.00901926
TNF-alpha	IgM	0.866409	0
IFN-gamma	IgM	0.911197	0
IL-1beta	IgM	0.868726	0
IL-2	IgM	0.866924	0
IL-4	IgM	-0.887773	0
IL-6	IgM	0.922523	0
IL-10	IgM	-0.890347	0
IgA	IgM	0.916345	0
IgG	IgM	0.899356	0
Ruminococcus	DMI	0.343382	0.0403256
Prolactin	DMI	-0.562652	0.00035431
Oxytocin	DMI	-0.529043	0.000908513
Blood_GABA	DMI	-0.374974	0.0242358
Uncultured_rumen_bacterium	GABA_intake_g	0.402855	0.0148487
Succinivibrionaceae_UCG_002	GABA_intake_g	0.566482	0.000316213
Christensenellaceae_R_7_group	GABA_intake_g	-0.433923	0.00819174
Rikenellaceae_RC9_gut_group	GABA_intake_g	-0.565446	0.000326136
Anaeroplasma	GABA_intake_g	0.49606	0.00209213
Ruminobacter	GABA_intake_g	0.476383	0.00331285
Prevotellaceae_UCG_001	GABA_intake_g	-0.548877	0.000527483
Lachnospiraceae_NK3A20_group	GABA_intake_g	-0.53852	0.000703573
Valerate	GABA_intake_g	-0.40389	0.0145696
Prolactin	GABA_intake_g	0.362223	0.0299338
Oxytocin	GABA_intake_g	0.46201	0.00455852
TNF-alpha	GABA_intake_g	0.677293	5.71546e-06
IFN-gamma	GABA_intake_g	0.748751	1.50597e-07
IL-1beta	GABA_intake_g	0.708362	1.34179e-06
IL-2	GABA_intake_g	0.628619	4.03258e-05
IL-4	GABA_intake_g	-0.687649	3.59565e-06
IL-6	GABA_intake_g	0.688685	3.42926e-06
IL-10	GABA_intake_g	-0.598586	0.000115066
IgA	GABA_intake_g	0.642082	2.43008e-05
IgG	GABA_intake_g	0.688685	3.42926e-06
IgM	GABA_intake_g	0.692827	2.83173e-06
Quinella	Milk_production	-0.408579	0.0133608
Fretibacterium	Milk_production	-0.472081	0.00365019
Quinella	Milk_g_kgDM	-0.344402	0.0403009
Fretibacterium	Milk_g_kgDM	-0.41982	0.0113667
Milk_production	Milk_g_kgDM	0.980744	1.05888e-25
Oxytocin	Fat_g_kgDM	0.37084	0.0259755
DMI	Fat_g_kgDM	-0.370266	0.026225
Milk_production	Fat_g_kgDM	0.634806	3.2047e-05
Milk_g_kgDM	Fat_g_kgDM	0.688847	3.40379e-06
Fretibacterium	Protein_g_kgDM	-0.430787	0.00872014
Milk_production	Protein_g_kgDM	0.855404	3.03823e-11
Milk_g_kgDM	Protein_g_kgDM	0.869297	6.10133e-12
Fat_g_kgDM	Protein_g_kgDM	0.812331	1.79871e-09
Fretibacterium	SNF_g_kgDM	-0.372458	0.0259327
Milk_production	SNF_g_kgDM	0.925227	7.15441e-16
Milk_g_kgDM	SNF_g_kgDM	0.958301	0
Fat_g_kgDM	SNF_g_kgDM	0.792973	8.13039e-09
Protein_g_kgDM	SNF_g_kgDM	0.95064	7.48266e-19
Milk_production	TS_g_kgDM	0.853997	3.54162e-11
Milk_g_kgDM	TS_g_kgDM	0.895238	0
Fat_g_kgDM	TS_g_kgDM	0.900187	7.9733e-14
Protein_g_kgDM	TS_g_kgDM	0.946908	2.51024e-18
SNF_g_kgDM	TS_g_kgDM	0.970142	0
Fretibacterium	Lactose_g_kgDM	-0.348005	0.0381538
Milk_production	Lactose_g_kgDM	0.939139	2.40902e-17
Milk_g_kgDM	Lactose_g_kgDM	0.972458	0
Fat_g_kgDM	Lactose_g_kgDM	0.703391	1.71274e-06
Protein_g_kgDM	Lactose_g_kgDM	0.836733	2.05793e-10
SNF_g_kgDM	Lactose_g_kgDM	0.951866	0
TS_g_kgDM	Lactose_g_kgDM	0.904247	0
Fretibacterium	Casein_g_kgDM	-0.427569	0.00929224
Milk_production	Casein_g_kgDM	0.866933	8.11884e-12
Milk_g_kgDM	Casein_g_kgDM	0.885643	7.17453e-13
Fat_g_kgDM	Casein_g_kgDM	0.822114	7.84645e-10
SNF_g_kgDM	Casein_g_kgDM	0.966085	1.42877e-21
TS_g_kgDM	Casein_g_kgDM	0.962868	6.5079e-21
Lactose_g_kgDM	Casein_g_kgDM	0.862475	1.37157e-11
Succinivibrionaceae_UCG_002	WG	0.341555	0.0414727
IFN-gamma	WG	0.354949	0.0336493
Quinella	FCM	-0.408579	0.0133608
Fretibacterium	FCM	-0.472081	0.00365019
Milk_g_kgDM	FCM	0.980744	1.05888e-25
Fat_g_kgDM	FCM	0.634806	3.2047e-05
Protein_g_kgDM	FCM	0.855404	3.03823e-11
SNF_g_kgDM	FCM	0.925227	7.15441e-16
TS_g_kgDM	FCM	0.853997	3.54162e-11
Lactose_g_kgDM	FCM	0.939139	2.40902e-17
Casein_g_kgDM	FCM	0.866933	8.11884e-12
Fretibacterium	ECM	-0.396396	0.0173191
Milk_production	ECM	0.957945	5.20205e-20
Milk_g_kgDM	ECM	0.964994	0
Fat_g_kgDM	ECM	0.787953	1.1717e-08
Protein_g_kgDM	ECM	0.936482	4.87822e-17
SNF_g_kgDM	ECM	0.979408	0
TS_g_kgDM	ECM	0.952381	0
Lactose_g_kgDM	ECM	0.942857	0
Casein_g_kgDM	ECM	0.948967	1.30185e-18
FCM	ECM	0.957945	5.20205e-20
Ruminococcus	Milk_GABA	-0.421681	0.0104221
NK4A214_group	Milk_GABA	-0.584204	0.000183362
UCG_004	Milk_GABA	-0.355018	0.0336121
UCG_002	Milk_GABA	0.454108	0.00540218
Mogibacterium	Milk_GABA	-0.497258	0.0020326
Fretibacterium	Milk_GABA	0.378273	0.0229177
Acetate	Milk_GABA	-0.363287	0.0294201
TVFA	Milk_GABA	-0.362641	0.0297313
Prolactin	Milk_GABA	0.653073	1.57787e-05
Oxytocin	Milk_GABA	0.661314	1.12835e-05
Blood_GABA	Milk_GABA	0.579528	0.000212364
DMI	Milk_GABA	-0.548761	0.000529214

## Sheet: Mantel_Test
Treatment	n_samples	Parameters	Mammary glands genes	r	p	Significance
Prevotella	-0.0101658	0.482	NOX4	CK	12
Uncultured_rumen_bacterium	0.134187	0.207	NOX4	CK	12
Ruminococcus	-0.21325	0.935	NOX4	CK	12
Succinivibrionaceae_UCG_002	0.162893	0.169	NOX4	CK	12
Christensenellaceae_R_7_group	-0.109901	0.843	NOX4	CK	12
NK4A214_group	-0.154735	0.884	NOX4	CK	12
Lactobacillus	-0.210675	0.968	NOX4	CK	12
Rikenellaceae_RC9_gut_group	0.0936651	0.255	NOX4	CK	12
Treponema	0.410574	0.064	NOX4	CK	12
Quinella	-0.105749	0.582	NOX4	CK	12
Anaeroplasma	-0.0411477	0.564	NOX4	CK	12
UCG_004	-0.153715	0.681	NOX4	CK	12
Unclassified_Lachnospiraceae	-0.0429313	0.556	NOX4	CK	12
Candidatus_Saccharimonas	-0.260203	0.911	NOX4	CK	12
Ruminobacter	-0.199065	0.907	NOX4	CK	12
Succinivibrio	-0.128642	0.584	NOX4	CK	12
UCG_002	0.11497	0.231	NOX4	CK	12
Prevotellaceae_UCG_001	-0.0426031	0.552	NOX4	CK	12
Mogibacterium	-0.131398	0.904	NOX4	CK	12
Lachnospiraceae_NK3A20_group	-0.211577	0.962	NOX4	CK	12
Fretibacterium	0.0887227	0.277	NOX4	CK	12
MCP	-0.205544	0.896	NOX4	CK	12
Rumen_NH3_N	0.167385	0.173	NOX4	CK	12
Acetate	0.0626557	0.32	NOX4	CK	12
Propionate	-0.047596	0.552	NOX4	CK	12
Butyrate	-0.0288792	0.494	NOX4	CK	12
Isobutyrate	-0.0715081	0.52	NOX4	CK	12
Valerate	-0.114883	0.558	NOX4	CK	12
Isovalerate	-0.176348	0.776	NOX4	CK	12
TVFA	0.0183362	0.428	NOX4	CK	12
Prolactin	-0.11986	0.653	NOX4	CK	12
Oxytocin	0.0482418	0.346	NOX4	CK	12
Blood_GABA	-0.233608	0.837	NOX4	CK	12
TNF-alpha	-0.185575	0.935	NOX4	CK	12
IFN-gamma	0.10069	0.256	NOX4	CK	12
IL-1beta	-0.0138338	0.475	NOX4	CK	12
IL-2	-0.20394	0.929	NOX4	CK	12
IL-4	0.0106155	0.441	NOX4	CK	12
IL-6	-0.0501298	0.497	NOX4	CK	12
IL-10	0.202428	0.068	NOX4	CK	12
IgA	0.259227	0.064	NOX4	CK	12
IgG	-0.115296	0.749	NOX4	CK	12
IgM	-0.072683	0.654	NOX4	CK	12
DMI	-0.085391	0.601	NOX4	CK	12
GABA_intake_g	0.396004	0.015	NOX4	CK	12	*
Milk_production	-0.00657772	0.433	NOX4	CK	12
Milk_g_kgDM	-0.0193411	0.466	NOX4	CK	12
Fat_g_kgDM	0.0242373	0.398	NOX4	CK	12
Protein_g_kgDM	-0.0742123	0.64	NOX4	CK	12
SNF_g_kgDM	-0.0911919	0.628	NOX4	CK	12
TS_g_kgDM	-0.0652065	0.62	NOX4	CK	12
Lactose_g_kgDM	-0.0378692	0.48	NOX4	CK	12
Casein_g_kgDM	-0.0851779	0.639	NOX4	CK	12
WG	0.186812	0.163	NOX4	CK	12
FCM	-0.00901385	0.407	NOX4	CK	12
ECM	-0.0262374	0.446	NOX4	CK	12
Milk_GABA	0.495951	0.007	NOX4	CK	12	**
Prevotella	0.0948833	0.267	TNF	CK	12
Uncultured_rumen_bacterium	-0.111012	0.652	TNF	CK	12
Ruminococcus	-0.17635	0.783	TNF	CK	12
Succinivibrionaceae_UCG_002	0.446498	0.033	TNF	CK	12	*
Christensenellaceae_R_7_group	-0.0343594	0.598	TNF	CK	12
NK4A214_group	0.0118036	0.425	TNF	CK	12
Lactobacillus	-0.0943783	0.509	TNF	CK	12
Rikenellaceae_RC9_gut_group	0.437299	0.005	TNF	CK	12	**
Treponema	0.427242	0.101	TNF	CK	12
Quinella	-0.0829518	0.504	TNF	CK	12
Anaeroplasma	0.226776	0.096	TNF	CK	12
UCG_004	-0.135295	0.582	TNF	CK	12
Unclassified_Lachnospiraceae	0.0111986	0.438	TNF	CK	12
Candidatus_Saccharimonas	-0.151193	0.687	TNF	CK	12
Ruminobacter	-0.167291	0.764	TNF	CK	12
Succinivibrio	-0.242338	0.995	TNF	CK	12
UCG_002	0.28894	0.046	TNF	CK	12	*
Prevotellaceae_UCG_001	-0.00675403	0.428	TNF	CK	12
Mogibacterium	-0.0446027	0.637	TNF	CK	12
Lachnospiraceae_NK3A20_group	-0.18196	0.914	TNF	CK	12
Fretibacterium	-0.00309597	0.364	TNF	CK	12
MCP	-0.0723164	0.592	TNF	CK	12
Rumen_NH3_N	-0.00230083	0.49	TNF	CK	12
Acetate	-0.182495	0.897	TNF	CK	12
Propionate	-0.170864	0.846	TNF	CK	12
Butyrate	-0.160777	0.714	TNF	CK	12
Isobutyrate	-0.15404	0.744	TNF	CK	12
Valerate	-0.196078	0.884	TNF	CK	12
Isovalerate	-0.236723	0.93	TNF	CK	12
TVFA	-0.173513	0.888	TNF	CK	12
Prolactin	-0.0916883	0.517	TNF	CK	12
Oxytocin	0.151429	0.163	TNF	CK	12
Blood_GABA	-0.0314816	0.458	TNF	CK	12
TNF-alpha	-0.197998	0.94	TNF	CK	12
IFN-gamma	0.145071	0.176	TNF	CK	12
IL-1beta	0.0549196	0.332	TNF	CK	12
IL-2	-0.11901	0.75	TNF	CK	12
IL-4	-0.118006	0.731	TNF	CK	12
IL-6	0.189147	0.184	TNF	CK	12
IL-10	0.191227	0.079	TNF	CK	12
IgA	0.256406	0.1	TNF	CK	12
IgG	-0.0811842	0.634	TNF	CK	12
IgM	-0.141871	0.838	TNF	CK	12
DMI	-0.0644455	0.592	TNF	CK	12
GABA_intake_g	0.404066	0.002	TNF	CK	12	**
Milk_production	-0.145247	0.812	TNF	CK	12
Milk_g_kgDM	-0.162572	0.855	TNF	CK	12
Fat_g_kgDM	-0.185914	0.884	TNF	CK	12
Protein_g_kgDM	-0.238447	0.974	TNF	CK	12
SNF_g_kgDM	-0.227458	0.978	TNF	CK	12
TS_g_kgDM	-0.22466	0.964	TNF	CK	12
Lactose_g_kgDM	-0.155064	0.813	TNF	CK	12
Casein_g_kgDM	-0.242855	0.967	TNF	CK	12
WG	0.220971	0.124	TNF	CK	12
FCM	-0.148219	0.86	TNF	CK	12
ECM	-0.20004	0.904	TNF	CK	12
Milk_GABA	0.058649	0.304	TNF	CK	12
Prevotella	0.0330168	0.361	IFNG	CK	12
Uncultured_rumen_bacterium	-0.109205	0.718	IFNG	CK	12
Ruminococcus	-0.143331	0.715	IFNG	CK	12
Succinivibrionaceae_UCG_002	0.324381	0.051	IFNG	CK	12
Christensenellaceae_R_7_group	-0.132018	0.909	IFNG	CK	12
NK4A214_group	-0.126827	0.839	IFNG	CK	12
Lactobacillus	-0.0953729	0.585	IFNG	CK	12
Rikenellaceae_RC9_gut_group	0.263425	0.053	IFNG	CK	12
Treponema	0.479233	0.007	IFNG	CK	12	**
Quinella	-0.0494865	0.474	IFNG	CK	12
Anaeroplasma	0.0449367	0.33	IFNG	CK	12
UCG_004	-0.14529	0.752	IFNG	CK	12
Unclassified_Lachnospiraceae	-0.115729	0.713	IFNG	CK	12
Candidatus_Saccharimonas	-0.229053	0.926	IFNG	CK	12
Ruminobacter	-0.193182	0.944	IFNG	CK	12
Succinivibrio	-0.138017	0.701	IFNG	CK	12
UCG_002	0.183983	0.123	IFNG	CK	12
Prevotellaceae_UCG_001	-0.0457263	0.556	IFNG	CK	12
Mogibacterium	-0.0616216	0.662	IFNG	CK	12
Lachnospiraceae_NK3A20_group	-0.191964	0.951	IFNG	CK	12
Fretibacterium	0.0456004	0.29	IFNG	CK	12
MCP	-0.202634	0.93	IFNG	CK	12
Rumen_NH3_N	0.0810216	0.29	IFNG	CK	12
Acetate	0.0492781	0.325	IFNG	CK	12
Propionate	-0.00999262	0.444	IFNG	CK	12
Butyrate	-0.0923077	0.61	IFNG	CK	12
Isobutyrate	-0.0758303	0.575	IFNG	CK	12
Valerate	-0.0703104	0.486	IFNG	CK	12
Isovalerate	-0.143103	0.73	IFNG	CK	12
TVFA	0.024721	0.38	IFNG	CK	12
Prolactin	-0.0755977	0.559	IFNG	CK	12
Oxytocin	-0.0174696	0.509	IFNG	CK	12
Blood_GABA	-0.144584	0.697	IFNG	CK	12
TNF-alpha	-0.176202	0.944	IFNG	CK	12
IFN-gamma	0.301159	0.036	IFNG	CK	12	*
IL-1beta	0.0453563	0.297	IFNG	CK	12
IL-2	-0.19889	0.971	IFNG	CK	12
IL-4	0.0590193	0.283	IFNG	CK	12
IL-6	0.0534522	0.29	IFNG	CK	12
IL-10	0.0832415	0.222	IFNG	CK	12
IgA	0.309993	0.039	IFNG	CK	12	*
IgG	-0.140415	0.848	IFNG	CK	12
IgM	-0.0323627	0.564	IFNG	CK	12
DMI	-0.0830767	0.71	IFNG	CK	12
GABA_intake_g	0.359226	0.022	IFNG	CK	12	*
Milk_production	-0.0421519	0.514	IFNG	CK	12
Milk_g_kgDM	-0.0569485	0.55	IFNG	CK	12
Fat_g_kgDM	-0.0823251	0.663	IFNG	CK	12
Protein_g_kgDM	-0.144969	0.823	IFNG	CK	12
SNF_g_kgDM	-0.127888	0.78	IFNG	CK	12
TS_g_kgDM	-0.135963	0.8	IFNG	CK	12
Lactose_g_kgDM	-0.0631574	0.566	IFNG	CK	12
Casein_g_kgDM	-0.151674	0.828	IFNG	CK	12
WG	0.182197	0.138	IFNG	CK	12
FCM	-0.0356109	0.491	IFNG	CK	12
ECM	-0.063218	0.548	IFNG	CK	12
Milk_GABA	0.213533	0.197	IFNG	CK	12
Prevotella	-0.05176	0.592	NRF2	CK	12
Uncultured_rumen_bacterium	0.169276	0.139	NRF2	CK	12
Ruminococcus	-0.221745	0.967	NRF2	CK	12
Succinivibrionaceae_UCG_002	0.00910334	0.412	NRF2	CK	12
Christensenellaceae_R_7_group	-0.0817238	0.763	NRF2	CK	12
NK4A214_group	0.149947	0.13	NRF2	CK	12
Lactobacillus	0.242674	0.155	NRF2	CK	12
Rikenellaceae_RC9_gut_group	0.195676	0.103	NRF2	CK	12
Treponema	0.149378	0.218	NRF2	CK	12
Quinella	-0.148508	0.78	NRF2	CK	12
Anaeroplasma	0.182563	0.125	NRF2	CK	12
UCG_004	-0.206849	0.949	NRF2	CK	12
Unclassified_Lachnospiraceae	-0.0835912	0.635	NRF2	CK	12
Candidatus_Saccharimonas	0.0471775	0.382	NRF2	CK	12
Ruminobacter	0.102251	0.245	NRF2	CK	12
Succinivibrio	-0.163849	0.796	NRF2	CK	12
UCG_002	0.242241	0.064	NRF2	CK	12
Prevotellaceae_UCG_001	-0.107043	0.765	NRF2	CK	12
Mogibacterium	0.0231987	0.348	NRF2	CK	12
Lachnospiraceae_NK3A20_group	0.0562943	0.326	NRF2	CK	12
Fretibacterium	-0.0921626	0.603	NRF2	CK	12
MCP	-0.0370028	0.564	NRF2	CK	12
Rumen_NH3_N	-0.267946	0.974	NRF2	CK	12
Acetate	0.162703	0.158	NRF2	CK	12
Propionate	-0.0780554	0.651	NRF2	CK	12
Butyrate	-0.193972	0.844	NRF2	CK	12
Isobutyrate	-0.0768408	0.574	NRF2	CK	12
Valerate	-0.147078	0.72	NRF2	CK	12
Isovalerate	-0.189785	0.856	NRF2	CK	12
TVFA	0.0421956	0.353	NRF2	CK	12
Prolactin	-0.0986016	0.64	NRF2	CK	12
Oxytocin	0.204008	0.103	NRF2	CK	12
Blood_GABA	-0.0728079	0.579	NRF2	CK	12
TNF-alpha	0.0904916	0.215	NRF2	CK	12
IFN-gamma	0.192056	0.118	NRF2	CK	12
IL-1beta	-0.145771	0.784	NRF2	CK	12
IL-2	-0.021075	0.517	NRF2	CK	12
IL-4	0.119427	0.194	NRF2	CK	12
IL-6	-0.137402	0.734	NRF2	CK	12
IL-10	-0.0705601	0.695	NRF2	CK	12
IgA	0.177573	0.14	NRF2	CK	12
IgG	-0.107838	0.675	NRF2	CK	12
IgM	-0.0442054	0.58	NRF2	CK	12
DMI	0.00783177	0.402	NRF2	CK	12
GABA_intake_g	0.359234	0.017	NRF2	CK	12	*
Milk_production	0.0598822	0.279	NRF2	CK	12
Milk_g_kgDM	0.0701097	0.264	NRF2	CK	12
Fat_g_kgDM	0.206225	0.102	NRF2	CK	12
Protein_g_kgDM	0.159424	0.148	NRF2	CK	12
SNF_g_kgDM	0.0851227	0.26	NRF2	CK	12
TS_g_kgDM	0.155256	0.156	NRF2	CK	12
Lactose_g_kgDM	0.0131489	0.37	NRF2	CK	12
Casein_g_kgDM	0.155343	0.159	NRF2	CK	12
WG	0.018993	0.371	NRF2	CK	12
FCM	0.0476053	0.315	NRF2	CK	12
ECM	0.108679	0.231	NRF2	CK	12
Milk_GABA	-0.0080067	0.429	NRF2	CK	12
Prevotella	-0.078598	0.659	SOD1	CK	12
Uncultured_rumen_bacterium	0.0787623	0.331	SOD1	CK	12
Ruminococcus	-0.033103	0.372	SOD1	CK	12
Succinivibrionaceae_UCG_002	0.00508208	0.393	SOD1	CK	12
Christensenellaceae_R_7_group	-0.0846916	0.764	SOD1	CK	12
NK4A214_group	-0.00199978	0.464	SOD1	CK	12
Lactobacillus	-0.112457	0.655	SOD1	CK	12
Rikenellaceae_RC9_gut_group	-0.0264975	0.541	SOD1	CK	12
Treponema	0.54893	0.067	SOD1	CK	12
Quinella	-0.0816038	0.551	SOD1	CK	12
Anaeroplasma	-0.173381	0.904	SOD1	CK	12
UCG_004	0.027024	0.29	SOD1	CK	12
Unclassified_Lachnospiraceae	-0.284351	0.98	SOD1	CK	12
Candidatus_Saccharimonas	-0.113243	0.659	SOD1	CK	12
Ruminobacter	-0.0319471	0.444	SOD1	CK	12
Succinivibrio	0.00816534	0.307	SOD1	CK	12
UCG_002	-0.140052	0.822	SOD1	CK	12
Prevotellaceae_UCG_001	0.0868367	0.225	SOD1	CK	12
Mogibacterium	-0.156494	0.928	SOD1	CK	12
Lachnospiraceae_NK3A20_group	-0.0589465	0.616	SOD1	CK	12
Fretibacterium	-0.0972017	0.63	SOD1	CK	12
MCP	-0.170574	0.827	SOD1	CK	12
Rumen_NH3_N	0.0721457	0.36	SOD1	CK	12
Acetate	0.0470365	0.375	SOD1	CK	12
Propionate	-0.0119234	0.468	SOD1	CK	12
Butyrate	-0.0435105	0.518	SOD1	CK	12
Isobutyrate	0.169933	0.168	SOD1	CK	12
Valerate	-0.00867024	0.324	SOD1	CK	12
Isovalerate	0.0101101	0.314	SOD1	CK	12
TVFA	0.00453534	0.48	SOD1	CK	12
Prolactin	0.0922157	0.248	SOD1	CK	12
Oxytocin	0.204013	0.094	SOD1	CK	12
Blood_GABA	0.0139762	0.411	SOD1	CK	12
TNF-alpha	-0.00844527	0.506	SOD1	CK	12
IFN-gamma	0.322156	0.035	SOD1	CK	12	*
IL-1beta	0.0715518	0.299	SOD1	CK	12
IL-2	-0.171025	0.882	SOD1	CK	12
IL-4	0.0326752	0.382	SOD1	CK	12
IL-6	0.108785	0.254	SOD1	CK	12
IL-10	-0.0983676	0.776	SOD1	CK	12
IgA	0.263845	0.069	SOD1	CK	12
IgG	-0.0754236	0.6	SOD1	CK	12
IgM	-0.0908654	0.725	SOD1	CK	12
DMI	0.0184923	0.383	SOD1	CK	12
GABA_intake_g	0.134225	0.128	SOD1	CK	12
Milk_production	0.216913	0.118	SOD1	CK	12
Milk_g_kgDM	0.196175	0.132	SOD1	CK	12
Fat_g_kgDM	0.267814	0.053	SOD1	CK	12
Protein_g_kgDM	0.138771	0.218	SOD1	CK	12
SNF_g_kgDM	0.154207	0.177	SOD1	CK	12
TS_g_kgDM	0.182486	0.144	SOD1	CK	12
Lactose_g_kgDM	0.188868	0.139	SOD1	CK	12
Casein_g_kgDM	0.140736	0.204	SOD1	CK	12
WG	0.407028	0.021	SOD1	CK	12	*
FCM	0.237933	0.12	SOD1	CK	12
ECM	0.280636	0.11	SOD1	CK	12
Milk_GABA	0.289375	0.123	SOD1	CK	12
Prevotella	0.0610361	0.369	SOD2	CK	12
Uncultured_rumen_bacterium	-0.172669	0.806	SOD2	CK	12
Ruminococcus	-0.166688	0.765	SOD2	CK	12
Succinivibrionaceae_UCG_002	0.110098	0.203	SOD2	CK	12
Christensenellaceae_R_7_group	0.0212454	0.38	SOD2	CK	12
NK4A214_group	0.287651	0.029	SOD2	CK	12	*
Lactobacillus	0.676219	0.035	SOD2	CK	12	*
Rikenellaceae_RC9_gut_group	0.254564	0.068	SOD2	CK	12
Treponema	0.152115	0.102	SOD2	CK	12
Quinella	-0.00351237	0.38	SOD2	CK	12
Anaeroplasma	0.437875	0.02	SOD2	CK	12	*
UCG_004	-0.131063	0.629	SOD2	CK	12
Unclassified_Lachnospiraceae	0.134227	0.274	SOD2	CK	12
Candidatus_Saccharimonas	0.374469	0.107	SOD2	CK	12
Ruminobacter	0.329551	0.102	SOD2	CK	12
Succinivibrio	-0.0720774	0.472	SOD2	CK	12
UCG_002	0.105883	0.246	SOD2	CK	12
Prevotellaceae_UCG_001	-0.0571496	0.613	SOD2	CK	12
Mogibacterium	0.178783	0.05	SOD2	CK	12
Lachnospiraceae_NK3A20_group	0.0992858	0.25	SOD2	CK	12
Fretibacterium	-0.00821064	0.371	SOD2	CK	12
MCP	0.0322966	0.425	SOD2	CK	12
Rumen_NH3_N	-0.11798	0.609	SOD2	CK	12
Acetate	-0.0085181	0.438	SOD2	CK	12
Propionate	-0.0492355	0.535	SOD2	CK	12
Butyrate	-0.0381705	0.455	SOD2	CK	12
Isobutyrate	-0.0743369	0.543	SOD2	CK	12
Valerate	-0.0251922	0.385	SOD2	CK	12
Isovalerate	-0.0617463	0.49	SOD2	CK	12
TVFA	0.00864055	0.411	SOD2	CK	12
Prolactin	-0.0871438	0.578	SOD2	CK	12
Oxytocin	0.238585	0.09	SOD2	CK	12
Blood_GABA	-0.0215421	0.445	SOD2	CK	12
TNF-alpha	-0.119451	0.781	SOD2	CK	12
IFN-gamma	0.244429	0.12	SOD2	CK	12
IL-1beta	-0.0414217	0.477	SOD2	CK	12
IL-2	-0.153004	0.791	SOD2	CK	12
IL-4	0.377754	0.014	SOD2	CK	12	*
IL-6	-0.0122324	0.42	SOD2	CK	12
IL-10	-0.145615	0.925	SOD2	CK	12
IgA	0.0282279	0.303	SOD2	CK	12
IgG	-0.0986758	0.613	SOD2	CK	12
IgM	-0.0982585	0.654	SOD2	CK	12
DMI	0.140289	0.248	SOD2	CK	12
GABA_intake_g	0.176922	0.071	SOD2	CK	12
Milk_production	-0.000980077	0.384	SOD2	CK	12
Milk_g_kgDM	0.0129212	0.352	SOD2	CK	12
Fat_g_kgDM	-0.0423252	0.493	SOD2	CK	12
Protein_g_kgDM	-0.0375475	0.48	SOD2	CK	12
SNF_g_kgDM	0.0213345	0.345	SOD2	CK	12
TS_g_kgDM	0.0296792	0.325	SOD2	CK	12
Lactose_g_kgDM	0.0374005	0.285	SOD2	CK	12
Casein_g_kgDM	-0.0104923	0.416	SOD2	CK	12
WG	0.123685	0.201	SOD2	CK	12
FCM	-0.00468478	0.374	SOD2	CK	12
ECM	-0.0321615	0.4	SOD2	CK	12
Milk_GABA	-0.171699	0.776	SOD2	CK	12
Prevotella	-0.0504727	0.599	GPX1	CK	12
Uncultured_rumen_bacterium	-0.230703	0.901	GPX1	CK	12
Ruminococcus	-0.218309	0.867	GPX1	CK	12
Succinivibrionaceae_UCG_002	0.0596383	0.298	GPX1	CK	12
Christensenellaceae_R_7_group	0.0887723	0.201	GPX1	CK	12
NK4A214_group	0.126153	0.178	GPX1	CK	12
Lactobacillus	0.254238	0.148	GPX1	CK	12
Rikenellaceae_RC9_gut_group	0.392418	0.012	GPX1	CK	12	*
Treponema	0.687999	0.01	GPX1	CK	12	*
Quinella	-0.0724676	0.516	GPX1	CK	12
Anaeroplasma	0.0825087	0.27	GPX1	CK	12
UCG_004	-0.205929	0.827	GPX1	CK	12
Unclassified_Lachnospiraceae	-0.107965	0.667	GPX1	CK	12
Candidatus_Saccharimonas	0.326753	0.115	GPX1	CK	12
Ruminobacter	0.115808	0.256	GPX1	CK	12
Succinivibrio	-0.0186167	0.398	GPX1	CK	12
UCG_002	0.165478	0.16	GPX1	CK	12
Prevotellaceae_UCG_001	0.111317	0.213	GPX1	CK	12
Mogibacterium	0.102381	0.184	GPX1	CK	12
Lachnospiraceae_NK3A20_group	-0.00273245	0.496	GPX1	CK	12
Fretibacterium	-0.137097	0.68	GPX1	CK	12
MCP	0.199163	0.136	GPX1	CK	12
Rumen_NH3_N	-0.270205	0.939	GPX1	CK	12
Acetate	-0.149938	0.81	GPX1	CK	12
Propionate	-0.0756285	0.621	GPX1	CK	12
Butyrate	-0.0139426	0.466	GPX1	CK	12
Isobutyrate	0.0843697	0.268	GPX1	CK	12
Valerate	-0.010568	0.377	GPX1	CK	12
Isovalerate	-0.00513444	0.374	GPX1	CK	12
TVFA	-0.122282	0.772	GPX1	CK	12
Prolactin	0.00926116	0.351	GPX1	CK	12
Oxytocin	0.248106	0.086	GPX1	CK	12
Blood_GABA	0.0663548	0.356	GPX1	CK	12
TNF-alpha	-0.166371	0.876	GPX1	CK	12
IFN-gamma	0.322052	0.035	GPX1	CK	12	*
IL-1beta	0.282319	0.052	GPX1	CK	12
IL-2	0.0137472	0.461	GPX1	CK	12
IL-4	0.27523	0.054	GPX1	CK	12
IL-6	-0.0260198	0.447	GPX1	CK	12
IL-10	-0.177596	0.961	GPX1	CK	12
IgA	0.474558	0.007	GPX1	CK	12	**
IgG	0.0926827	0.299	GPX1	CK	12
IgM	-0.05266	0.606	GPX1	CK	12
DMI	0.178501	0.178	GPX1	CK	12
GABA_intake_g	0.11569	0.15	GPX1	CK	12
Milk_production	0.105026	0.217	GPX1	CK	12
Milk_g_kgDM	0.0960337	0.229	GPX1	CK	12
Fat_g_kgDM	-0.104341	0.661	GPX1	CK	12
Protein_g_kgDM	-0.0352678	0.487	GPX1	CK	12
SNF_g_kgDM	0.0760878	0.276	GPX1	CK	12
TS_g_kgDM	0.0504558	0.34	GPX1	CK	12
Lactose_g_kgDM	0.12613	0.205	GPX1	CK	12
Casein_g_kgDM	-0.00338933	0.43	GPX1	CK	12
WG	0.529569	0.008	GPX1	CK	12	**
FCM	0.0952857	0.234	GPX1	CK	12
ECM	0.0225295	0.369	GPX1	CK	12
Milk_GABA	-0.0982174	0.579	GPX1	CK	12
Prevotella	-0.0792752	0.708	GPX2	CK	12
Uncultured_rumen_bacterium	-0.0388563	0.555	GPX2	CK	12
Ruminococcus	-0.0653312	0.452	GPX2	CK	12
Succinivibrionaceae_UCG_002	-0.0219131	0.473	GPX2	CK	12
Christensenellaceae_R_7_group	0.0924126	0.176	GPX2	CK	12
NK4A214_group	0.0134859	0.414	GPX2	CK	12
Lactobacillus	0.215336	0.203	GPX2	CK	12
Rikenellaceae_RC9_gut_group	-0.156667	0.868	GPX2	CK	12
Treponema	-0.134835	0.768	GPX2	CK	12
Quinella	-0.103629	0.672	GPX2	CK	12
Anaeroplasma	0.0696713	0.29	GPX2	CK	12
UCG_004	-0.097574	0.584	GPX2	CK	12
Unclassified_Lachnospiraceae	0.0255083	0.396	GPX2	CK	12
Candidatus_Saccharimonas	0.229894	0.109	GPX2	CK	12
Ruminobacter	0.143005	0.203	GPX2	CK	12
Succinivibrio	0.176999	0.211	GPX2	CK	12
UCG_002	0.0132868	0.418	GPX2	CK	12
Prevotellaceae_UCG_001	-0.100393	0.778	GPX2	CK	12
Mogibacterium	-0.113729	0.871	GPX2	CK	12
Lachnospiraceae_NK3A20_group	0.0549014	0.3	GPX2	CK	12
Fretibacterium	-0.176862	0.886	GPX2	CK	12
MCP	-0.224157	0.953	GPX2	CK	12
Rumen_NH3_N	0.103431	0.222	GPX2	CK	12
Acetate	0.0611739	0.299	GPX2	CK	12
Propionate	0.189409	0.101	GPX2	CK	12
Butyrate	0.109608	0.26	GPX2	CK	12
Isobutyrate	-0.0111292	0.446	GPX2	CK	12
Valerate	0.272906	0.145	GPX2	CK	12
Isovalerate	0.0927263	0.256	GPX2	CK	12
TVFA	0.107726	0.186	GPX2	CK	12
Prolactin	-0.175038	0.861	GPX2	CK	12
Oxytocin	-0.10782	0.793	GPX2	CK	12
Blood_GABA	0.159918	0.215	GPX2	CK	12
TNF-alpha	-0.209986	0.983	GPX2	CK	12
IFN-gamma	-0.0102137	0.511	GPX2	CK	12
IL-1beta	0.175259	0.124	GPX2	CK	12
IL-2	-0.105055	0.77	GPX2	CK	12
IL-4	0.0856112	0.243	GPX2	CK	12
IL-6	-0.147675	0.82	GPX2	CK	12
IL-10	-0.145024	0.903	GPX2	CK	12
IgA	-0.0994596	0.706	GPX2	CK	12
IgG	-0.0110533	0.458	GPX2	CK	12
IgM	0.174487	0.099	GPX2	CK	12
DMI	0.150949	0.141	GPX2	CK	12
GABA_intake_g	-0.0945305	0.767	GPX2	CK	12
Milk_production	0.132623	0.194	GPX2	CK	12
Milk_g_kgDM	0.160129	0.163	GPX2	CK	12
Fat_g_kgDM	-0.000704338	0.445	GPX2	CK	12
Protein_g_kgDM	0.136959	0.153	GPX2	CK	12
SNF_g_kgDM	0.18264	0.133	GPX2	CK	12
TS_g_kgDM	0.154714	0.141	GPX2	CK	12
Lactose_g_kgDM	0.175877	0.155	GPX2	CK	12
Casein_g_kgDM	0.142967	0.147	GPX2	CK	12
WG	0.00600809	0.456	GPX2	CK	12
FCM	0.131304	0.209	GPX2	CK	12
ECM	0.132372	0.219	GPX2	CK	12
Milk_GABA	-0.0770483	0.558	GPX2	CK	12
Prevotella	-0.0378214	0.532	CAT	CK	12
Uncultured_rumen_bacterium	0.0258667	0.377	CAT	CK	12
Ruminococcus	-0.218314	0.951	CAT	CK	12
Succinivibrionaceae_UCG_002	0.234868	0.093	CAT	CK	12
Christensenellaceae_R_7_group	-0.0705725	0.69	CAT	CK	12
NK4A214_group	-0.0443121	0.591	CAT	CK	12
Lactobacillus	-0.165756	0.821	CAT	CK	12
Rikenellaceae_RC9_gut_group	0.286749	0.042	CAT	CK	12	*
Treponema	0.413146	0.02	CAT	CK	12	*
Quinella	-0.102187	0.585	CAT	CK	12
Anaeroplasma	-0.0192514	0.496	CAT	CK	12
UCG_004	-0.197857	0.906	CAT	CK	12
Unclassified_Lachnospiraceae	-0.161005	0.828	CAT	CK	12
Candidatus_Saccharimonas	-0.271027	0.957	CAT	CK	12
Ruminobacter	-0.073696	0.568	CAT	CK	12
Succinivibrio	-0.153526	0.721	CAT	CK	12
UCG_002	0.248665	0.068	CAT	CK	12
Prevotellaceae_UCG_001	-0.0466428	0.551	CAT	CK	12
Mogibacterium	-0.038692	0.543	CAT	CK	12
Lachnospiraceae_NK3A20_group	-0.133407	0.834	CAT	CK	12
Fretibacterium	0.0202011	0.362	CAT	CK	12
MCP	-0.0511164	0.549	CAT	CK	12
Rumen_NH3_N	-0.0618791	0.608	CAT	CK	12
Acetate	-0.0348712	0.54	CAT	CK	12
Propionate	-0.157961	0.851	CAT	CK	12
Butyrate	-0.183226	0.834	CAT	CK	12
Isobutyrate	-0.0226433	0.455	CAT	CK	12
Valerate	-0.181068	0.833	CAT	CK	12
Isovalerate	-0.162177	0.769	CAT	CK	12
TVFA	-0.103349	0.731	CAT	CK	12
Prolactin	-0.095006	0.609	CAT	CK	12
Oxytocin	0.0564896	0.309	CAT	CK	12
Blood_GABA	-0.187796	0.79	CAT	CK	12
TNF-alpha	0.0173819	0.338	CAT	CK	12
IFN-gamma	0.205927	0.105	CAT	CK	12
IL-1beta	0.067634	0.246	CAT	CK	12
IL-2	-0.0759994	0.634	CAT	CK	12
IL-4	0.0478619	0.315	CAT	CK	12
IL-6	-0.0229913	0.459	CAT	CK	12
IL-10	0.0799536	0.224	CAT	CK	12
IgA	0.357277	0.014	CAT	CK	12	*
IgG	-0.133695	0.858	CAT	CK	12
IgM	-0.162452	0.953	CAT	CK	12
DMI	-0.0900885	0.798	CAT	CK	12
GABA_intake_g	0.416006	0.019	CAT	CK	12	*
Milk_production	0.00485944	0.4	CAT	CK	12
Milk_g_kgDM	-0.00796039	0.439	CAT	CK	12
Fat_g_kgDM	-0.0158045	0.493	CAT	CK	12
Protein_g_kgDM	-0.0807212	0.665	CAT	CK	12
SNF_g_kgDM	-0.0809315	0.608	CAT	CK	12
TS_g_kgDM	-0.0752552	0.635	CAT	CK	12
Lactose_g_kgDM	-0.042996	0.52	CAT	CK	12
Casein_g_kgDM	-0.0880209	0.642	CAT	CK	12
WG	0.158281	0.15	CAT	CK	12
FCM	-0.000358715	0.412	CAT	CK	12
ECM	-0.020806	0.434	CAT	CK	12
Milk_GABA	0.195568	0.192	CAT	CK	12
Prevotella	-0.0984254	0.728	GSR	CK	12
Uncultured_rumen_bacterium	-0.0729799	0.635	GSR	CK	12
Ruminococcus	-0.105289	0.684	GSR	CK	12
Succinivibrionaceae_UCG_002	0.205304	0.111	GSR	CK	12
Christensenellaceae_R_7_group	-0.146267	0.937	GSR	CK	12
NK4A214_group	-0.0257132	0.516	GSR	CK	12
Lactobacillus	-0.11364	0.727	GSR	CK	12
Rikenellaceae_RC9_gut_group	0.194317	0.088	GSR	CK	12
Treponema	0.469032	0.03	GSR	CK	12	*
Quinella	-0.0716692	0.538	GSR	CK	12
Anaeroplasma	-0.0272948	0.496	GSR	CK	12
UCG_004	-0.0601282	0.492	GSR	CK	12
Unclassified_Lachnospiraceae	-0.162811	0.834	GSR	CK	12
Candidatus_Saccharimonas	-0.184495	0.843	GSR	CK	12
Ruminobacter	-0.0835467	0.568	GSR	CK	12
Succinivibrio	-0.111211	0.636	GSR	CK	12
UCG_002	0.188047	0.12	GSR	CK	12
Prevotellaceae_UCG_001	-0.00993525	0.442	GSR	CK	12
Mogibacterium	-0.129909	0.894	GSR	CK	12
Lachnospiraceae_NK3A20_group	-0.125624	0.833	GSR	CK	12
Fretibacterium	0.0283454	0.35	GSR	CK	12
MCP	-0.136477	0.794	GSR	CK	12
Rumen_NH3_N	-0.0317636	0.549	GSR	CK	12
Acetate	-0.0489822	0.587	GSR	CK	12
Propionate	-0.142569	0.833	GSR	CK	12
Butyrate	-0.132186	0.731	GSR	CK	12
Isobutyrate	-0.00371284	0.403	GSR	CK	12
Valerate	-0.102663	0.636	GSR	CK	12
Isovalerate	-0.118177	0.684	GSR	CK	12
TVFA	-0.099538	0.723	GSR	CK	12
Prolactin	-0.0165371	0.431	GSR	CK	12
Oxytocin	0.136097	0.167	GSR	CK	12
Blood_GABA	-0.115911	0.664	GSR	CK	12
TNF-alpha	-0.102582	0.776	GSR	CK	12
IFN-gamma	0.260476	0.06	GSR	CK	12
IL-1beta	0.0624401	0.289	GSR	CK	12
IL-2	-0.160815	0.906	GSR	CK	12
IL-4	0.131124	0.167	GSR	CK	12
IL-6	0.161836	0.181	GSR	CK	12
IL-10	0.0252013	0.383	GSR	CK	12
IgA	0.326462	0.019	GSR	CK	12	*
IgG	-0.116324	0.796	GSR	CK	12
IgM	-0.146363	0.881	GSR	CK	12
DMI	-0.0347751	0.481	GSR	CK	12
GABA_intake_g	0.483422	0.009	GSR	CK	12	**
Milk_production	0.160313	0.135	GSR	CK	12
Milk_g_kgDM	0.145167	0.16	GSR	CK	12
Fat_g_kgDM	-0.00340477	0.459	GSR	CK	12
Protein_g_kgDM	-0.00738105	0.471	GSR	CK	12
SNF_g_kgDM	0.0602742	0.302	GSR	CK	12
TS_g_kgDM	0.0289598	0.364	GSR	CK	12
Lactose_g_kgDM	0.120613	0.185	GSR	CK	12
Casein_g_kgDM	0.00418681	0.432	GSR	CK	12
WG	0.253205	0.062	GSR	CK	12
FCM	0.15811	0.159	GSR	CK	12
ECM	0.103863	0.213	GSR	CK	12
Milk_GABA	0.134975	0.231	GSR	CK	12
Prevotella	0.0441995	0.362	NOX4	AH35	12
Uncultured_rumen_bacterium	0.032911	0.369	NOX4	AH35	12
Ruminococcus	0.167005	0.129	NOX4	AH35	12
Succinivibrionaceae_UCG_002	-0.189262	0.867	NOX4	AH35	12
Christensenellaceae_R_7_group	-0.104899	0.708	NOX4	AH35	12
NK4A214_group	-0.0711086	0.602	NOX4	AH35	12
Lactobacillus	-0.147463	0.83	NOX4	AH35	12
Rikenellaceae_RC9_gut_group	-0.0840771	0.66	NOX4	AH35	12
Treponema	0.330485	0.03	NOX4	AH35	12	*
Quinella	-0.27312	0.992	NOX4	AH35	12
Anaeroplasma	0.331512	0.034	NOX4	AH35	12	*
UCG_004	-0.128431	0.749	NOX4	AH35	12
Unclassified_Lachnospiraceae	-0.0225681	0.498	NOX4	AH35	12
Candidatus_Saccharimonas	0.342724	0.031	NOX4	AH35	12	*
Ruminobacter	-0.172026	0.807	NOX4	AH35	12
Succinivibrio	0.204403	0.17	NOX4	AH35	12
UCG_002	0.0579696	0.265	NOX4	AH35	12
Prevotellaceae_UCG_001	0.119877	0.206	NOX4	AH35	12
Mogibacterium	-0.13704	0.766	NOX4	AH35	12
Lachnospiraceae_NK3A20_group	0.0443796	0.323	NOX4	AH35	12
Fretibacterium	-0.222648	0.962	NOX4	AH35	12
MCP	-0.0097638	0.472	NOX4	AH35	12
Rumen_NH3_N	-0.101752	0.638	NOX4	AH35	12
Acetate	0.112007	0.188	NOX4	AH35	12
Propionate	-0.0395111	0.558	NOX4	AH35	12
Butyrate	-0.226181	0.883	NOX4	AH35	12
Isobutyrate	0.0424817	0.376	NOX4	AH35	12
Valerate	0.0852398	0.311	NOX4	AH35	12
Isovalerate	-0.144039	0.856	NOX4	AH35	12
TVFA	0.0689919	0.271	NOX4	AH35	12
Prolactin	-0.162049	0.81	NOX4	AH35	12
Oxytocin	0.00277261	0.439	NOX4	AH35	12
Blood_GABA	0.17142	0.227	NOX4	AH35	12
TNF-alpha	-0.133558	0.81	NOX4	AH35	12
IFN-gamma	0.126936	0.176	NOX4	AH35	12
IL-1beta	0.101241	0.199	NOX4	AH35	12
IL-2	0.154242	0.208	NOX4	AH35	12
IL-4	-0.045339	0.586	NOX4	AH35	12
IL-6	0.0678067	0.239	NOX4	AH35	12
IL-10	0.0349973	0.367	NOX4	AH35	12
IgA	-0.0391013	0.583	NOX4	AH35	12
IgG	-0.0104861	0.414	NOX4	AH35	12
IgM	-0.160185	0.888	NOX4	AH35	12
DMI	-0.143654	0.924	NOX4	AH35	12
GABA_intake_g	0.175679	0.112	NOX4	AH35	12
Milk_production	0.135184	0.216	NOX4	AH35	12
Milk_g_kgDM	0.186563	0.145	NOX4	AH35	12
Fat_g_kgDM	0.251049	0.089	NOX4	AH35	12
Protein_g_kgDM	0.157292	0.177	NOX4	AH35	12
SNF_g_kgDM	0.174748	0.162	NOX4	AH35	12
TS_g_kgDM	0.19003	0.145	NOX4	AH35	12
Lactose_g_kgDM	0.181794	0.154	NOX4	AH35	12
Casein_g_kgDM	0.166107	0.184	NOX4	AH35	12
WG	0.164575	0.194	NOX4	AH35	12
FCM	0.103573	0.266	NOX4	AH35	12
ECM	0.101354	0.259	NOX4	AH35	12
Milk_GABA	-0.0155813	0.511	NOX4	AH35	12
Prevotella	0.0184186	0.393	TNF	AH35	12
Uncultured_rumen_bacterium	-0.0532408	0.614	TNF	AH35	12
Ruminococcus	0.110436	0.19	TNF	AH35	12
Succinivibrionaceae_UCG_002	-0.142344	0.885	TNF	AH35	12
Christensenellaceae_R_7_group	-0.0621803	0.645	TNF	AH35	12
NK4A214_group	0.127496	0.207	TNF	AH35	12
Lactobacillus	-0.0364761	0.527	TNF	AH35	12
Rikenellaceae_RC9_gut_group	-0.138851	0.854	TNF	AH35	12
Treponema	0.234864	0.076	TNF	AH35	12
Quinella	-0.243965	0.997	TNF	AH35	12
Anaeroplasma	0.319993	0.022	TNF	AH35	12	*
UCG_004	-0.0321008	0.505	TNF	AH35	12
Unclassified_Lachnospiraceae	-0.0293628	0.549	TNF	AH35	12
Candidatus_Saccharimonas	0.369082	0.006	TNF	AH35	12	**
Ruminobacter	-0.124122	0.789	TNF	AH35	12
Succinivibrio	-0.0463203	0.521	TNF	AH35	12
UCG_002	0.0421908	0.288	TNF	AH35	12
Prevotellaceae_UCG_001	0.0057571	0.435	TNF	AH35	12
Mogibacterium	0.00198932	0.434	TNF	AH35	12
Lachnospiraceae_NK3A20_group	0.159019	0.149	TNF	AH35	12
Fretibacterium	-0.180936	0.982	TNF	AH35	12
MCP	0.00500848	0.408	TNF	AH35	12
Rumen_NH3_N	-0.0379443	0.506	TNF	AH35	12
Acetate	0.297374	0.044	TNF	AH35	12	*
Propionate	-0.0312834	0.551	TNF	AH35	12
Butyrate	-0.0159792	0.496	TNF	AH35	12
Isobutyrate	0.132422	0.166	TNF	AH35	12
Valerate	-0.0497267	0.528	TNF	AH35	12
Isovalerate	-0.075482	0.707	TNF	AH35	12
TVFA	0.225769	0.069	TNF	AH35	12
Prolactin	-0.130247	0.81	TNF	AH35	12
Oxytocin	0.0115104	0.407	TNF	AH35	12
Blood_GABA	0.265279	0.058	TNF	AH35	12
TNF-alpha	-0.0790898	0.7	TNF	AH35	12
IFN-gamma	0.153991	0.132	TNF	AH35	12
IL-1beta	0.190097	0.08	TNF	AH35	12
IL-2	0.248553	0.062	TNF	AH35	12
IL-4	-0.0726426	0.68	TNF	AH35	12
IL-6	0.0364735	0.317	TNF	AH35	12
IL-10	-0.0185041	0.505	TNF	AH35	12
IgA	0.0558271	0.33	TNF	AH35	12
IgG	-0.0023808	0.398	TNF	AH35	12
IgM	-0.0882558	0.728	TNF	AH35	12
DMI	-0.112888	0.825	TNF	AH35	12
GABA_intake_g	0.281467	0.041	TNF	AH35	12	*
Milk_production	0.117923	0.198	TNF	AH35	12
Milk_g_kgDM	0.176292	0.117	TNF	AH35	12
Fat_g_kgDM	0.220987	0.072	TNF	AH35	12
Protein_g_kgDM	0.161146	0.128	TNF	AH35	12
SNF_g_kgDM	0.157576	0.139	TNF	AH35	12
TS_g_kgDM	0.178979	0.125	TNF	AH35	12
Lactose_g_kgDM	0.151198	0.161	TNF	AH35	12
Casein_g_kgDM	0.168173	0.134	TNF	AH35	12
WG	0.0228126	0.383	TNF	AH35	12
FCM	0.0960899	0.266	TNF	AH35	12
ECM	0.131098	0.167	TNF	AH35	12
Milk_GABA	-0.113294	0.797	TNF	AH35	12
Prevotella	0.0338487	0.369	IFNG	AH35	12
Uncultured_rumen_bacterium	-0.0394586	0.586	IFNG	AH35	12
Ruminococcus	0.0773436	0.254	IFNG	AH35	12
Succinivibrionaceae_UCG_002	-0.169722	0.906	IFNG	AH35	12
Christensenellaceae_R_7_group	-0.0900998	0.749	IFNG	AH35	12
NK4A214_group	0.0103669	0.442	IFNG	AH35	12
Lactobacillus	-0.0962737	0.736	IFNG	AH35	12
Rikenellaceae_RC9_gut_group	-0.127353	0.826	IFNG	AH35	12
Treponema	0.16415	0.127	IFNG	AH35	12
Quinella	-0.226577	0.991	IFNG	AH35	12
Anaeroplasma	0.155161	0.239	IFNG	AH35	12
UCG_004	-0.0495363	0.587	IFNG	AH35	12
Unclassified_Lachnospiraceae	-0.00578923	0.467	IFNG	AH35	12
Candidatus_Saccharimonas	0.191738	0.111	IFNG	AH35	12
Ruminobacter	-0.128263	0.779	IFNG	AH35	12
Succinivibrio	0.153623	0.189	IFNG	AH35	12
UCG_002	0.122129	0.128	IFNG	AH35	12
Prevotellaceae_UCG_001	0.0108355	0.418	IFNG	AH35	12
Mogibacterium	-0.111886	0.773	IFNG	AH35	12
Lachnospiraceae_NK3A20_group	0.0660551	0.253	IFNG	AH35	12
Fretibacterium	-0.15635	0.87	IFNG	AH35	12
MCP	-0.0590587	0.613	IFNG	AH35	12
Rumen_NH3_N	-0.0992488	0.693	IFNG	AH35	12
Acetate	0.114702	0.174	IFNG	AH35	12
Propionate	-0.0612939	0.638	IFNG	AH35	12
Butyrate	-0.169491	0.864	IFNG	AH35	12
Isobutyrate	0.0805093	0.26	IFNG	AH35	12
Valerate	0.0388447	0.362	IFNG	AH35	12
Isovalerate	-0.06791	0.666	IFNG	AH35	12
TVFA	0.072727	0.248	IFNG	AH35	12
Prolactin	-0.117207	0.786	IFNG	AH35	12
Oxytocin	0.0617795	0.314	IFNG	AH35	12
Blood_GABA	0.206666	0.094	IFNG	AH35	12
TNF-alpha	-0.123955	0.825	IFNG	AH35	12
IFN-gamma	0.156236	0.132	IFNG	AH35	12
IL-1beta	0.154114	0.117	IFNG	AH35	12
IL-2	0.135299	0.172	IFNG	AH35	12
IL-4	-0.116864	0.811	IFNG	AH35	12
IL-6	0.061446	0.268	IFNG	AH35	12
IL-10	0.0310726	0.354	IFNG	AH35	12
IgA	-0.0257327	0.534	IFNG	AH35	12
IgG	-0.0161546	0.43	IFNG	AH35	12
IgM	-0.112963	0.797	IFNG	AH35	12
DMI	-0.133809	0.915	IFNG	AH35	12
GABA_intake_g	0.205365	0.087	IFNG	AH35	12
Milk_production	0.148546	0.156	IFNG	AH35	12
Milk_g_kgDM	0.154986	0.144	IFNG	AH35	12
Fat_g_kgDM	0.180689	0.118	IFNG	AH35	12
Protein_g_kgDM	0.159053	0.133	IFNG	AH35	12
SNF_g_kgDM	0.132639	0.175	IFNG	AH35	12
TS_g_kgDM	0.141117	0.171	IFNG	AH35	12
Lactose_g_kgDM	0.116425	0.204	IFNG	AH35	12
Casein_g_kgDM	0.15969	0.148	IFNG	AH35	12
WG	0.0929017	0.257	IFNG	AH35	12
FCM	0.119244	0.193	IFNG	AH35	12
ECM	0.0700762	0.284	IFNG	AH35	12
Milk_GABA	-0.00155721	0.489	IFNG	AH35	12
Prevotella	0.0383109	0.344	NRF2	AH35	12
Uncultured_rumen_bacterium	-0.07473	0.664	NRF2	AH35	12
Ruminococcus	-0.00796303	0.507	NRF2	AH35	12
Succinivibrionaceae_UCG_002	-0.0502513	0.581	NRF2	AH35	12
Christensenellaceae_R_7_group	-0.129594	0.796	NRF2	AH35	12
NK4A214_group	-0.195478	0.931	NRF2	AH35	12
Lactobacillus	-0.0269181	0.508	NRF2	AH35	12
Rikenellaceae_RC9_gut_group	0.0268535	0.376	NRF2	AH35	12
Treponema	0.319002	0.026	NRF2	AH35	12	*
Quinella	-0.0874949	0.709	NRF2	AH35	12
Anaeroplasma	0.213163	0.116	NRF2	AH35	12
UCG_004	0.164784	0.125	NRF2	AH35	12
Unclassified_Lachnospiraceae	-0.15096	0.861	NRF2	AH35	12
Candidatus_Saccharimonas	0.256838	0.056	NRF2	AH35	12
Ruminobacter	-0.11726	0.744	NRF2	AH35	12
Succinivibrio	-0.163744	0.775	NRF2	AH35	12
UCG_002	-0.0497565	0.582	NRF2	AH35	12
Prevotellaceae_UCG_001	0.050744	0.308	NRF2	AH35	12
Mogibacterium	0.0337998	0.365	NRF2	AH35	12
Lachnospiraceae_NK3A20_group	-0.00992081	0.45	NRF2	AH35	12
Fretibacterium	-0.196238	0.875	NRF2	AH35	12
MCP	-0.0437313	0.563	NRF2	AH35	12
Rumen_NH3_N	0.228701	0.083	NRF2	AH35	12
Acetate	-0.0573914	0.623	NRF2	AH35	12
Propionate	-0.0700887	0.679	NRF2	AH35	12
Butyrate	-0.0660221	0.657	NRF2	AH35	12
Isobutyrate	0.0505251	0.358	NRF2	AH35	12
Valerate	-0.187841	0.905	NRF2	AH35	12
Isovalerate	0.0711179	0.258	NRF2	AH35	12
TVFA	-0.0740856	0.662	NRF2	AH35	12
Prolactin	-0.072659	0.626	NRF2	AH35	12
Oxytocin	-0.0670892	0.626	NRF2	AH35	12
Blood_GABA	0.203778	0.136	NRF2	AH35	12
TNF-alpha	-0.128644	0.805	NRF2	AH35	12
IFN-gamma	0.0314704	0.391	NRF2	AH35	12
IL-1beta	-0.089966	0.739	NRF2	AH35	12
IL-2	0.100141	0.294	NRF2	AH35	12
IL-4	-0.0871625	0.722	NRF2	AH35	12
IL-6	0.230563	0.053	NRF2	AH35	12
IL-10	-0.169712	0.903	NRF2	AH35	12
IgA	-0.0780763	0.687	NRF2	AH35	12
IgG	0.0119028	0.335	NRF2	AH35	12
IgM	-0.0394618	0.578	NRF2	AH35	12
DMI	-0.0654834	0.645	NRF2	AH35	12
GABA_intake_g	0.0837205	0.213	NRF2	AH35	12
Milk_production	0.00414863	0.46	NRF2	AH35	12
Milk_g_kgDM	0.0639213	0.327	NRF2	AH35	12
Fat_g_kgDM	0.13838	0.186	NRF2	AH35	12
Protein_g_kgDM	0.0587886	0.332	NRF2	AH35	12
SNF_g_kgDM	0.086987	0.262	NRF2	AH35	12
TS_g_kgDM	0.118115	0.227	NRF2	AH35	12
Lactose_g_kgDM	0.10913	0.247	NRF2	AH35	12
Casein_g_kgDM	0.0649573	0.304	NRF2	AH35	12
WG	-0.149609	0.788	NRF2	AH35	12
FCM	-0.0171684	0.532	NRF2	AH35	12
ECM	0.0195703	0.42	NRF2	AH35	12
Milk_GABA	-0.176434	0.899	NRF2	AH35	12
Prevotella	0.201982	0.097	SOD1	AH35	12
Uncultured_rumen_bacterium	0.0995685	0.235	SOD1	AH35	12
Ruminococcus	0.041514	0.338	SOD1	AH35	12
Succinivibrionaceae_UCG_002	-0.129852	0.643	SOD1	AH35	12
Christensenellaceae_R_7_group	0.0200959	0.388	SOD1	AH35	12
NK4A214_group	-0.230918	0.962	SOD1	AH35	12
Lactobacillus	-0.146817	0.833	SOD1	AH35	12
Rikenellaceae_RC9_gut_group	-0.160177	0.826	SOD1	AH35	12
Treponema	0.0171225	0.346	SOD1	AH35	12
Quinella	-0.229437	0.953	SOD1	AH35	12
Anaeroplasma	0.0331958	0.28	SOD1	AH35	12
UCG_004	-0.0525007	0.497	SOD1	AH35	12
Unclassified_Lachnospiraceae	-0.0956792	0.614	SOD1	AH35	12
Candidatus_Saccharimonas	0.176339	0.217	SOD1	AH35	12
Ruminobacter	-0.188606	0.843	SOD1	AH35	12
Succinivibrio	0.115503	0.197	SOD1	AH35	12
UCG_002	0.177712	0.095	SOD1	AH35	12
Prevotellaceae_UCG_001	0.0645854	0.284	SOD1	AH35	12
Mogibacterium	-0.171842	0.801	SOD1	AH35	12
Lachnospiraceae_NK3A20_group	-0.177214	0.868	SOD1	AH35	12
Fretibacterium	-0.217747	0.943	SOD1	AH35	12
MCP	-0.0475814	0.607	SOD1	AH35	12
Rumen_NH3_N	0.0106037	0.377	SOD1	AH35	12
Acetate	-0.196187	0.939	SOD1	AH35	12
Propionate	-0.122907	0.705	SOD1	AH35	12
Butyrate	-0.181509	0.765	SOD1	AH35	12
Isobutyrate	0.173122	0.182	SOD1	AH35	12
Valerate	-0.0337458	0.441	SOD1	AH35	12
Isovalerate	-0.0361001	0.517	SOD1	AH35	12
TVFA	-0.208492	0.978	SOD1	AH35	12
Prolactin	0.0438122	0.391	SOD1	AH35	12
Oxytocin	0.0526182	0.401	SOD1	AH35	12
Blood_GABA	0.365391	0.122	SOD1	AH35	12
TNF-alpha	-0.0113477	0.434	SOD1	AH35	12
IFN-gamma	0.403639	0.029	SOD1	AH35	12	*
IL-1beta	0.0772763	0.262	SOD1	AH35	12
IL-2	0.346192	0.079	SOD1	AH35	12
IL-4	-0.0930629	0.659	SOD1	AH35	12
IL-6	-0.147439	0.92	SOD1	AH35	12
IL-10	0.026345	0.34	SOD1	AH35	12
IgA	-0.153686	0.88	SOD1	AH35	12
IgG	0.0137053	0.323	SOD1	AH35	12
IgM	0.017638	0.371	SOD1	AH35	12
DMI	-0.114644	0.867	SOD1	AH35	12
GABA_intake_g	0.286466	0.09	SOD1	AH35	12
Milk_production	0.22292	0.178	SOD1	AH35	12
Milk_g_kgDM	0.218469	0.188	SOD1	AH35	12
Fat_g_kgDM	0.164974	0.242	SOD1	AH35	12
Protein_g_kgDM	0.27437	0.123	SOD1	AH35	12
SNF_g_kgDM	0.232436	0.16	SOD1	AH35	12
TS_g_kgDM	0.207382	0.199	SOD1	AH35	12
Lactose_g_kgDM	0.200645	0.197	SOD1	AH35	12
Casein_g_kgDM	0.270053	0.109	SOD1	AH35	12
WG	-0.0193997	0.382	SOD1	AH35	12
FCM	0.169617	0.207	SOD1	AH35	12
ECM	0.0669641	0.379	SOD1	AH35	12
Milk_GABA	-0.0171208	0.511	SOD1	AH35	12
Prevotella	0.146771	0.144	SOD2	AH35	12
Uncultured_rumen_bacterium	0.031172	0.331	SOD2	AH35	12
Ruminococcus	0.082418	0.26	SOD2	AH35	12
Succinivibrionaceae_UCG_002	-0.0729329	0.556	SOD2	AH35	12
Christensenellaceae_R_7_group	-0.0750974	0.627	SOD2	AH35	12
NK4A214_group	-0.00801126	0.41	SOD2	AH35	12
Lactobacillus	-0.122574	0.791	SOD2	AH35	12
Rikenellaceae_RC9_gut_group	-0.0131593	0.438	SOD2	AH35	12
Treponema	0.0997194	0.212	SOD2	AH35	12
Quinella	-0.0313482	0.535	SOD2	AH35	12
Anaeroplasma	-0.125284	0.806	SOD2	AH35	12
UCG_004	0.378883	0.011	SOD2	AH35	12	*
Unclassified_Lachnospiraceae	-0.0162593	0.462	SOD2	AH35	12
Candidatus_Saccharimonas	-0.0141319	0.425	SOD2	AH35	12
Ruminobacter	-0.111449	0.66	SOD2	AH35	12
Succinivibrio	-0.146103	0.874	SOD2	AH35	12
UCG_002	-0.051376	0.532	SOD2	AH35	12
Prevotellaceae_UCG_001	-0.0509616	0.615	SOD2	AH35	12
Mogibacterium	0.24452	0.097	SOD2	AH35	12
Lachnospiraceae_NK3A20_group	0.0838002	0.265	SOD2	AH35	12
Fretibacterium	-0.112875	0.727	SOD2	AH35	12
MCP	-0.0589843	0.669	SOD2	AH35	12
Rumen_NH3_N	-0.0273401	0.455	SOD2	AH35	12
Acetate	-0.219488	0.983	SOD2	AH35	12
Propionate	-0.197973	0.934	SOD2	AH35	12
Butyrate	-0.0483972	0.48	SOD2	AH35	12
Isobutyrate	-0.00334605	0.456	SOD2	AH35	12
Valerate	-0.205071	0.982	SOD2	AH35	12
Isovalerate	-0.00499313	0.451	SOD2	AH35	12
TVFA	-0.204817	0.972	SOD2	AH35	12
Prolactin	0.0863217	0.311	SOD2	AH35	12
Oxytocin	0.0242309	0.442	SOD2	AH35	12
Blood_GABA	0.117762	0.22	SOD2	AH35	12
TNF-alpha	-0.0772223	0.672	SOD2	AH35	12
IFN-gamma	0.115703	0.201	SOD2	AH35	12
IL-1beta	-0.0164155	0.509	SOD2	AH35	12
IL-2	-0.0692331	0.584	SOD2	AH35	12
IL-4	-0.12558	0.781	SOD2	AH35	12
IL-6	0.116401	0.151	SOD2	AH35	12
IL-10	-0.101052	0.725	SOD2	AH35	12
IgA	-0.163529	0.901	SOD2	AH35	12
IgG	-0.0998183	0.747	SOD2	AH35	12
IgM	-0.00551532	0.445	SOD2	AH35	12
DMI	-0.122921	0.866	SOD2	AH35	12
GABA_intake_g	0.0516947	0.33	SOD2	AH35	12
Milk_production	0.172882	0.159	SOD2	AH35	12
Milk_g_kgDM	0.191654	0.138	SOD2	AH35	12
Fat_g_kgDM	0.137349	0.209	SOD2	AH35	12
Protein_g_kgDM	0.193603	0.136	SOD2	AH35	12
SNF_g_kgDM	0.198092	0.132	SOD2	AH35	12
TS_g_kgDM	0.187721	0.142	SOD2	AH35	12
Lactose_g_kgDM	0.20831	0.118	SOD2	AH35	12
Casein_g_kgDM	0.19133	0.14	SOD2	AH35	12
WG	-0.154819	0.83	SOD2	AH35	12
FCM	0.13101	0.232	SOD2	AH35	12
ECM	0.0414922	0.393	SOD2	AH35	12
Milk_GABA	-0.047685	0.619	SOD2	AH35	12
Prevotella	0.0206776	0.387	GPX1	AH35	12
Uncultured_rumen_bacterium	-0.0146211	0.477	GPX1	AH35	12
Ruminococcus	0.00599683	0.444	GPX1	AH35	12
Succinivibrionaceae_UCG_002	-0.00232254	0.458	GPX1	AH35	12
Christensenellaceae_R_7_group	-0.00711234	0.478	GPX1	AH35	12
NK4A214_group	-0.0401905	0.581	GPX1	AH35	12
Lactobacillus	-0.120935	0.804	GPX1	AH35	12
Rikenellaceae_RC9_gut_group	-0.178014	0.951	GPX1	AH35	12
Treponema	-0.0970442	0.698	GPX1	AH35	12
Quinella	-0.11826	0.841	GPX1	AH35	12
Anaeroplasma	-0.0499487	0.536	GPX1	AH35	12
UCG_004	-0.173121	0.914	GPX1	AH35	12
Unclassified_Lachnospiraceae	-0.0037558	0.429	GPX1	AH35	12
Candidatus_Saccharimonas	-0.0222059	0.508	GPX1	AH35	12
Ruminobacter	0.0817462	0.326	GPX1	AH35	12
Succinivibrio	0.162724	0.163	GPX1	AH35	12
UCG_002	0.0279383	0.338	GPX1	AH35	12
Prevotellaceae_UCG_001	0.0133622	0.393	GPX1	AH35	12
Mogibacterium	-0.135144	0.837	GPX1	AH35	12
Lachnospiraceae_NK3A20_group	0.018567	0.375	GPX1	AH35	12
Fretibacterium	-0.207873	0.979	GPX1	AH35	12
MCP	0.136559	0.117	GPX1	AH35	12
Rumen_NH3_N	-0.110898	0.712	GPX1	AH35	12
Acetate	0.0771627	0.237	GPX1	AH35	12
Propionate	-0.0697348	0.646	GPX1	AH35	12
Butyrate	-0.0906689	0.708	GPX1	AH35	12
Isobutyrate	0.00187629	0.479	GPX1	AH35	12
Valerate	0.0814977	0.27	GPX1	AH35	12
Isovalerate	-0.0636831	0.638	GPX1	AH35	12
TVFA	0.0474374	0.302	GPX1	AH35	12
Prolactin	-0.190188	0.916	GPX1	AH35	12
Oxytocin	-0.0128154	0.493	GPX1	AH35	12
Blood_GABA	0.133908	0.235	GPX1	AH35	12
TNF-alpha	-0.182931	0.952	GPX1	AH35	12
IFN-gamma	0.353923	0.019	GPX1	AH35	12	*
IL-1beta	0.0560763	0.268	GPX1	AH35	12
IL-2	0.197823	0.078	GPX1	AH35	12
IL-4	-0.109416	0.806	GPX1	AH35	12
IL-6	-0.0555084	0.606	GPX1	AH35	12
IL-10	0.148677	0.125	GPX1	AH35	12
IgA	-0.0467902	0.613	GPX1	AH35	12
IgG	0.0739055	0.204	GPX1	AH35	12
IgM	-0.102816	0.789	GPX1	AH35	12
DMI	-0.13257	0.923	GPX1	AH35	12
GABA_intake_g	0.393816	0.014	GPX1	AH35	12	*
Milk_production	0.0289318	0.421	GPX1	AH35	12
Milk_g_kgDM	-0.0127559	0.535	GPX1	AH35	12
Fat_g_kgDM	-0.0531242	0.63	GPX1	AH35	12
Protein_g_kgDM	-0.00304809	0.499	GPX1	AH35	12
SNF_g_kgDM	-0.028889	0.569	GPX1	AH35	12
TS_g_kgDM	-0.0406981	0.608	GPX1	AH35	12
Lactose_g_kgDM	-0.0375277	0.594	GPX1	AH35	12
Casein_g_kgDM	-0.0117411	0.522	GPX1	AH35	12
WG	0.080052	0.296	GPX1	AH35	12
FCM	0.0137176	0.437	GPX1	AH35	12
ECM	-0.0749789	0.695	GPX1	AH35	12
Milk_GABA	0.036823	0.377	GPX1	AH35	12
Prevotella	-0.000459564	0.435	GPX2	AH35	12
Uncultured_rumen_bacterium	-0.0783881	0.703	GPX2	AH35	12
Ruminococcus	0.0514992	0.305	GPX2	AH35	12
Succinivibrionaceae_UCG_002	-0.132978	0.896	GPX2	AH35	12
Christensenellaceae_R_7_group	-0.114763	0.818	GPX2	AH35	12
NK4A214_group	0.0847804	0.249	GPX2	AH35	12
Lactobacillus	-0.0527165	0.58	GPX2	AH35	12
Rikenellaceae_RC9_gut_group	-0.15101	0.915	GPX2	AH35	12
Treponema	0.157273	0.121	GPX2	AH35	12
Quinella	-0.199003	0.975	GPX2	AH35	12
Anaeroplasma	0.200693	0.104	GPX2	AH35	12
UCG_004	-0.0365686	0.552	GPX2	AH35	12
Unclassified_Lachnospiraceae	0.00521995	0.442	GPX2	AH35	12
Candidatus_Saccharimonas	0.227298	0.05	GPX2	AH35	12
Ruminobacter	-0.100385	0.76	GPX2	AH35	12
Succinivibrio	0.0670648	0.317	GPX2	AH35	12
UCG_002	0.0514173	0.246	GPX2	AH35	12
Prevotellaceae_UCG_001	0.0199364	0.386	GPX2	AH35	12
Mogibacterium	-0.0653026	0.643	GPX2	AH35	12
Lachnospiraceae_NK3A20_group	0.115333	0.168	GPX2	AH35	12
Fretibacterium	-0.175706	0.993	GPX2	AH35	12
MCP	-0.0363715	0.526	GPX2	AH35	12
Rumen_NH3_N	-0.0386713	0.535	GPX2	AH35	12
Acetate	0.293422	0.033	GPX2	AH35	12	*
Propionate	0.0355714	0.346	GPX2	AH35	12
Butyrate	-0.0918016	0.71	GPX2	AH35	12
Isobutyrate	0.0946099	0.213	GPX2	AH35	12
Valerate	0.0532728	0.322	GPX2	AH35	12
Isovalerate	-0.0446576	0.605	GPX2	AH35	12
TVFA	0.243516	0.064	GPX2	AH35	12
Prolactin	-0.109971	0.808	GPX2	AH35	12
Oxytocin	0.0333669	0.348	GPX2	AH35	12
Blood_GABA	0.218703	0.063	GPX2	AH35	12
TNF-alpha	-0.106742	0.788	GPX2	AH35	12
IFN-gamma	0.187476	0.092	GPX2	AH35	12
IL-1beta	0.214627	0.065	GPX2	AH35	12
IL-2	0.220532	0.063	GPX2	AH35	12
IL-4	-0.129541	0.853	GPX2	AH35	12
IL-6	0.0497474	0.287	GPX2	AH35	12
IL-10	0.0467043	0.324	GPX2	AH35	12
IgA	0.0431044	0.331	GPX2	AH35	12
IgG	-0.0277436	0.461	GPX2	AH35	12
IgM	-0.10161	0.792	GPX2	AH35	12
DMI	-0.117775	0.861	GPX2	AH35	12
GABA_intake_g	0.327974	0.026	GPX2	AH35	12	*
Milk_production	0.112055	0.189	GPX2	AH35	12
Milk_g_kgDM	0.136425	0.138	GPX2	AH35	12
Fat_g_kgDM	0.164836	0.108	GPX2	AH35	12
Protein_g_kgDM	0.136109	0.14	GPX2	AH35	12
SNF_g_kgDM	0.117334	0.176	GPX2	AH35	12
TS_g_kgDM	0.132142	0.15	GPX2	AH35	12
Lactose_g_kgDM	0.103685	0.2	GPX2	AH35	12
Casein_g_kgDM	0.138107	0.149	GPX2	AH35	12
WG	0.060185	0.301	GPX2	AH35	12
FCM	0.0873255	0.251	GPX2	AH35	12
ECM	0.0718666	0.27	GPX2	AH35	12
Milk_GABA	-0.0775765	0.712	GPX2	AH35	12
Prevotella	0.0496597	0.337	CAT	AH35	12
Uncultured_rumen_bacterium	0.0251714	0.368	CAT	AH35	12
Ruminococcus	0.112454	0.188	CAT	AH35	12
Succinivibrionaceae_UCG_002	0.132519	0.221	CAT	AH35	12
Christensenellaceae_R_7_group	0.013465	0.408	CAT	AH35	12
NK4A214_group	-0.190343	0.912	CAT	AH35	12
Lactobacillus	-0.196181	0.964	CAT	AH35	12
Rikenellaceae_RC9_gut_group	-0.0659836	0.619	CAT	AH35	12
Treponema	0.000199498	0.452	CAT	AH35	12
Quinella	-0.0829529	0.695	CAT	AH35	12
Anaeroplasma	0.00156979	0.507	CAT	AH35	12
UCG_004	-0.152224	0.821	CAT	AH35	12
Unclassified_Lachnospiraceae	-0.210841	0.972	CAT	AH35	12
Candidatus_Saccharimonas	0.0908144	0.323	CAT	AH35	12
Ruminobacter	0.206225	0.155	CAT	AH35	12
Succinivibrio	-0.00515565	0.475	CAT	AH35	12
UCG_002	0.0301472	0.351	CAT	AH35	12
Prevotellaceae_UCG_001	0.0137957	0.41	CAT	AH35	12
Mogibacterium	-0.144165	0.816	CAT	AH35	12
Lachnospiraceae_NK3A20_group	-0.140009	0.851	CAT	AH35	12
Fretibacterium	-0.196776	0.89	CAT	AH35	12
MCP	0.247223	0.049	CAT	AH35	12	*
Rumen_NH3_N	-0.102776	0.671	CAT	AH35	12
Acetate	-0.0573806	0.63	CAT	AH35	12
Propionate	-0.189224	0.925	CAT	AH35	12
Butyrate	-0.0738066	0.634	CAT	AH35	12
Isobutyrate	0.0750572	0.3	CAT	AH35	12
Valerate	-0.0933857	0.642	CAT	AH35	12
Isovalerate	-0.057962	0.609	CAT	AH35	12
TVFA	-0.0713513	0.643	CAT	AH35	12
Prolactin	-0.157545	0.822	CAT	AH35	12
Oxytocin	0.00885304	0.405	CAT	AH35	12
Blood_GABA	0.225971	0.141	CAT	AH35	12
TNF-alpha	-0.165619	0.903	CAT	AH35	12
IFN-gamma	0.487263	0.004	CAT	AH35	12	**
IL-1beta	-0.0506626	0.593	CAT	AH35	12
IL-2	0.240992	0.076	CAT	AH35	12
IL-4	-0.0879279	0.708	CAT	AH35	12
IL-6	-0.0472628	0.593	CAT	AH35	12
IL-10	0.0456996	0.303	CAT	AH35	12
IgA	0.0147966	0.416	CAT	AH35	12
IgG	0.0248887	0.322	CAT	AH35	12
IgM	-0.0879395	0.699	CAT	AH35	12
DMI	-0.180267	0.98	CAT	AH35	12
GABA_intake_g	0.363403	0.022	CAT	AH35	12	*
Milk_production	0.108651	0.257	CAT	AH35	12
Milk_g_kgDM	0.074427	0.33	CAT	AH35	12
Fat_g_kgDM	0.00142422	0.485	CAT	AH35	12
Protein_g_kgDM	0.103861	0.268	CAT	AH35	12
SNF_g_kgDM	0.0812846	0.315	CAT	AH35	12
TS_g_kgDM	0.0598611	0.369	CAT	AH35	12
Lactose_g_kgDM	0.0665295	0.354	CAT	AH35	12
Casein_g_kgDM	0.0935935	0.283	CAT	AH35	12
WG	-0.0800867	0.64	CAT	AH35	12
FCM	0.0951859	0.272	CAT	AH35	12
ECM	0.0307932	0.406	CAT	AH35	12
Milk_GABA	0.0804606	0.281	CAT	AH35	12
Prevotella	-0.0393965	0.57	GSR	AH35	12
Uncultured_rumen_bacterium	0.0227196	0.351	GSR	AH35	12
Ruminococcus	0.0737846	0.23	GSR	AH35	12
Succinivibrionaceae_UCG_002	0.103593	0.223	GSR	AH35	12
Christensenellaceae_R_7_group	-0.0564601	0.618	GSR	AH35	12
NK4A214_group	-0.125352	0.84	GSR	AH35	12
Lactobacillus	-0.0910544	0.778	GSR	AH35	12
Rikenellaceae_RC9_gut_group	-0.0249008	0.555	GSR	AH35	12
Treponema	0.0483477	0.338	GSR	AH35	12
Quinella	0.0117065	0.405	GSR	AH35	12
Anaeroplasma	0.0668554	0.375	GSR	AH35	12
UCG_004	-0.170296	0.939	GSR	AH35	12
Unclassified_Lachnospiraceae	-0.172216	0.986	GSR	AH35	12
Candidatus_Saccharimonas	0.0963685	0.218	GSR	AH35	12
Ruminobacter	0.157612	0.139	GSR	AH35	12
Succinivibrio	-0.0690584	0.658	GSR	AH35	12
UCG_002	-0.090811	0.762	GSR	AH35	12
Prevotellaceae_UCG_001	-0.0731251	0.702	GSR	AH35	12
Mogibacterium	-0.0432527	0.528	GSR	AH35	12
Lachnospiraceae_NK3A20_group	-0.0468153	0.588	GSR	AH35	12
Fretibacterium	-0.153146	0.872	GSR	AH35	12
MCP	0.214258	0.049	GSR	AH35	12	*
Rumen_NH3_N	0.037513	0.399	GSR	AH35	12
Acetate	0.109794	0.169	GSR	AH35	12
Propionate	-0.0596781	0.636	GSR	AH35	12
Butyrate	-0.0210716	0.57	GSR	AH35	12
Isobutyrate	0.0184414	0.385	GSR	AH35	12
Valerate	-0.0822104	0.72	GSR	AH35	12
Isovalerate	-0.0423588	0.581	GSR	AH35	12
TVFA	0.0892724	0.214	GSR	AH35	12
Prolactin	-0.190687	0.969	GSR	AH35	12
Oxytocin	-0.0419984	0.597	GSR	AH35	12
Blood_GABA	0.0816801	0.26	GSR	AH35	12
TNF-alpha	-0.19637	0.99	GSR	AH35	12
IFN-gamma	0.42434	0.004	GSR	AH35	12	**
IL-1beta	-0.00783811	0.454	GSR	AH35	12
IL-2	0.233881	0.034	GSR	AH35	12	*
IL-4	-0.0384343	0.574	GSR	AH35	12
IL-6	-0.00885826	0.41	GSR	AH35	12
IL-10	0.0688153	0.232	GSR	AH35	12
IgA	-0.0188766	0.505	GSR	AH35	12
IgG	0.00407979	0.383	GSR	AH35	12
IgM	-0.0868782	0.726	GSR	AH35	12
DMI	-0.157621	0.988	GSR	AH35	12
GABA_intake_g	0.528712	0.003	GSR	AH35	12	**
Milk_production	0.0158793	0.447	GSR	AH35	12
Milk_g_kgDM	0.0284805	0.397	GSR	AH35	12
Fat_g_kgDM	0.0176657	0.413	GSR	AH35	12
Protein_g_kgDM	0.0390566	0.36	GSR	AH35	12
SNF_g_kgDM	0.0368901	0.348	GSR	AH35	12
TS_g_kgDM	0.0329811	0.376	GSR	AH35	12
Lactose_g_kgDM	0.02822	0.397	GSR	AH35	12
Casein_g_kgDM	0.0360282	0.355	GSR	AH35	12
WG	-0.0957312	0.768	GSR	AH35	12
FCM	0.00782138	0.452	GSR	AH35	12
ECM	0.01483	0.421	GSR	AH35	12
Milk_GABA	-0.00823346	0.489	GSR	AH35	12
Prevotella	0.0126303	0.392	NOX4	YM9	12
Uncultured_rumen_bacterium	0.234855	0.105	NOX4	YM9	12
Ruminococcus	-0.204663	0.928	NOX4	YM9	12
Succinivibrionaceae_UCG_002	0.153907	0.173	NOX4	YM9	12
Christensenellaceae_R_7_group	-0.0113905	0.398	NOX4	YM9	12
NK4A214_group	0.0246477	0.373	NOX4	YM9	12
Lactobacillus	-0.176326	0.858	NOX4	YM9	12
Rikenellaceae_RC9_gut_group	0.0960896	0.242	NOX4	YM9	12
Treponema	-0.211202	0.968	NOX4	YM9	12
Quinella	-0.0682747	0.522	NOX4	YM9	12
Anaeroplasma	-0.0714775	0.507	NOX4	YM9	12
UCG_004	-0.00730479	0.495	NOX4	YM9	12
Unclassified_Lachnospiraceae	0.00821929	0.428	NOX4	YM9	12
Candidatus_Saccharimonas	-0.0228518	0.478	NOX4	YM9	12
Ruminobacter	-0.109657	0.598	NOX4	YM9	12
Succinivibrio	-0.0896893	0.598	NOX4	YM9	12
UCG_002	-0.0682068	0.54	NOX4	YM9	12
Prevotellaceae_UCG_001	0.023534	0.351	NOX4	YM9	12
Mogibacterium	0.206565	0.131	NOX4	YM9	12
Lachnospiraceae_NK3A20_group	-0.0341079	0.461	NOX4	YM9	12
Fretibacterium	-0.0288613	0.464	NOX4	YM9	12
MCP	-0.0629462	0.535	NOX4	YM9	12
Rumen_NH3_N	0.0589719	0.326	NOX4	YM9	12
Acetate	0.0659686	0.298	NOX4	YM9	12
Propionate	-0.0886799	0.685	NOX4	YM9	12
Butyrate	0.101381	0.246	NOX4	YM9	12
Isobutyrate	-0.229291	0.942	NOX4	YM9	12
Valerate	-0.0504686	0.528	NOX4	YM9	12
Isovalerate	-0.145956	0.801	NOX4	YM9	12
TVFA	0.0687714	0.273	NOX4	YM9	12
Prolactin	0.021617	0.401	NOX4	YM9	12
Oxytocin	-0.163651	0.858	NOX4	YM9	12
Blood_GABA	0.352174	0.078	NOX4	YM9	12
TNF-alpha	0.260893	0.127	NOX4	YM9	12
IFN-gamma	-0.0705033	0.7	NOX4	YM9	12
IL-1beta	-0.0138481	0.417	NOX4	YM9	12
IL-2	-0.176922	0.876	NOX4	YM9	12
IL-4	0.0832399	0.281	NOX4	YM9	12
IL-6	-0.24813	0.982	NOX4	YM9	12
IL-10	0.339553	0.016	NOX4	YM9	12	*
IgA	-0.215549	0.886	NOX4	YM9	12
IgG	-0.0588439	0.541	NOX4	YM9	12
IgM	0.00353311	0.424	NOX4	YM9	12
DMI	0.00601566	0.394	NOX4	YM9	12
GABA_intake_g	0.0643617	0.254	NOX4	YM9	12
Milk_production	0.00466524	0.434	NOX4	YM9	12
Milk_g_kgDM	0.0426996	0.369	NOX4	YM9	12
Fat_g_kgDM	0.00563739	0.409	NOX4	YM9	12
Protein_g_kgDM	-0.0478046	0.579	NOX4	YM9	12
SNF_g_kgDM	0.00616269	0.47	NOX4	YM9	12
TS_g_kgDM	-0.0126018	0.457	NOX4	YM9	12
Lactose_g_kgDM	0.028642	0.408	NOX4	YM9	12
Casein_g_kgDM	-0.047897	0.614	NOX4	YM9	12
WG	-0.0558662	0.606	NOX4	YM9	12
FCM	-0.0206442	0.524	NOX4	YM9	12
ECM	-0.059896	0.646	NOX4	YM9	12
Milk_GABA	0.209955	0.136	NOX4	YM9	12
Prevotella	0.0729792	0.212	TNF	YM9	12
Uncultured_rumen_bacterium	0.410072	0.038	TNF	YM9	12	*
Ruminococcus	-0.170034	0.854	TNF	YM9	12
Succinivibrionaceae_UCG_002	-0.101632	0.606	TNF	YM9	12
Christensenellaceae_R_7_group	0.0931529	0.232	TNF	YM9	12
NK4A214_group	0.151561	0.212	TNF	YM9	12
Lactobacillus	-0.171352	0.99	TNF	YM9	12
Rikenellaceae_RC9_gut_group	0.0264774	0.335	TNF	YM9	12
Treponema	-0.16563	0.817	TNF	YM9	12
Quinella	-0.0526074	0.396	TNF	YM9	12
Anaeroplasma	-0.0986862	0.543	TNF	YM9	12
UCG_004	0.0322378	0.389	TNF	YM9	12
Unclassified_Lachnospiraceae	0.12594	0.215	TNF	YM9	12
Candidatus_Saccharimonas	0.107861	0.204	TNF	YM9	12
Ruminobacter	-0.171108	0.871	TNF	YM9	12
Succinivibrio	-0.182972	0.882	TNF	YM9	12
UCG_002	0.0106754	0.217	TNF	YM9	12
Prevotellaceae_UCG_001	-0.132863	0.532	TNF	YM9	12
Mogibacterium	0.512259	0.023	TNF	YM9	12	*
Lachnospiraceae_NK3A20_group	-0.0420621	0.434	TNF	YM9	12
Fretibacterium	-0.13903	0.714	TNF	YM9	12
MCP	0.0973607	0.253	TNF	YM9	12
Rumen_NH3_N	0.144968	0.214	TNF	YM9	12
Acetate	0.268679	0.076	TNF	YM9	12
Propionate	0.160565	0.138	TNF	YM9	12
Butyrate	-0.0318493	0.45	TNF	YM9	12
Isobutyrate	-0.142473	0.708	TNF	YM9	12
Valerate	0.00975828	0.33	TNF	YM9	12
Isovalerate	-0.156134	0.779	TNF	YM9	12
TVFA	0.27625	0.056	TNF	YM9	12
Prolactin	0.0647911	0.286	TNF	YM9	12
Oxytocin	-0.130753	0.721	TNF	YM9	12
Blood_GABA	0.546787	0.033	TNF	YM9	12	*
TNF-alpha	0.35086	0.122	TNF	YM9	12
IFN-gamma	-0.0059035	0.451	TNF	YM9	12
IL-1beta	0.130463	0.256	TNF	YM9	12
IL-2	-0.157542	0.794	TNF	YM9	12
IL-4	0.34688	0.103	TNF	YM9	12
IL-6	-0.207295	0.964	TNF	YM9	12
IL-10	0.440342	0.011	TNF	YM9	12	*
IgA	-0.26758	0.981	TNF	YM9	12
IgG	-0.0603612	0.48	TNF	YM9	12
IgM	0.187992	0.117	TNF	YM9	12
DMI	-0.0272932	0.481	TNF	YM9	12
GABA_intake_g	0.350048	0.061	TNF	YM9	12
Milk_production	-0.0364015	0.496	TNF	YM9	12
Milk_g_kgDM	-0.0368776	0.485	TNF	YM9	12
Fat_g_kgDM	-0.127509	0.742	TNF	YM9	12
Protein_g_kgDM	-0.0879801	0.677	TNF	YM9	12
SNF_g_kgDM	-0.074899	0.608	TNF	YM9	12
TS_g_kgDM	-0.0646656	0.608	TNF	YM9	12
Lactose_g_kgDM	-0.07256	0.582	TNF	YM9	12
Casein_g_kgDM	-0.088808	0.661	TNF	YM9	12
WG	0.067098	0.351	TNF	YM9	12
FCM	-0.0498856	0.528	TNF	YM9	12
ECM	-0.076866	0.634	TNF	YM9	12
Milk_GABA	-0.0322249	0.404	TNF	YM9	12
Prevotella	0.0528538	0.317	IFNG	YM9	12
Uncultured_rumen_bacterium	0.354719	0.127	IFNG	YM9	12
Ruminococcus	-0.108588	0.61	IFNG	YM9	12
Succinivibrionaceae_UCG_002	-0.0475759	0.437	IFNG	YM9	12
Christensenellaceae_R_7_group	0.181767	0.147	IFNG	YM9	12
NK4A214_group	-0.153282	0.688	IFNG	YM9	12
Lactobacillus	-0.138233	0.939	IFNG	YM9	12
Rikenellaceae_RC9_gut_group	0.0531691	0.303	IFNG	YM9	12
Treponema	-0.124793	0.686	IFNG	YM9	12
Quinella	0.0318286	0.214	IFNG	YM9	12
Anaeroplasma	-0.0432361	0.43	IFNG	YM9	12
UCG_004	0.110465	0.291	IFNG	YM9	12
Unclassified_Lachnospiraceae	0.115645	0.243	IFNG	YM9	12
Candidatus_Saccharimonas	0.0766454	0.28	IFNG	YM9	12
Ruminobacter	-0.11953	0.647	IFNG	YM9	12
Succinivibrio	-0.117859	0.586	IFNG	YM9	12
UCG_002	-0.0059388	0.179	IFNG	YM9	12
Prevotellaceae_UCG_001	-0.0814558	0.349	IFNG	YM9	12
Mogibacterium	0.382299	0.111	IFNG	YM9	12
Lachnospiraceae_NK3A20_group	0.0181885	0.227	IFNG	YM9	12
Fretibacterium	-0.0639327	0.379	IFNG	YM9	12
MCP	-0.165285	0.77	IFNG	YM9	12
Rumen_NH3_N	0.292431	0.162	IFNG	YM9	12
Acetate	0.379748	0.082	IFNG	YM9	12
Propionate	0.125318	0.258	IFNG	YM9	12
Butyrate	-0.0170298	0.466	IFNG	YM9	12
Isobutyrate	-0.126295	0.676	IFNG	YM9	12
Valerate	-0.092434	0.677	IFNG	YM9	12
Isovalerate	-0.173364	0.83	IFNG	YM9	12
TVFA	0.362738	0.067	IFNG	YM9	12
Prolactin	-0.175307	0.733	IFNG	YM9	12
Oxytocin	-0.152039	0.753	IFNG	YM9	12
Blood_GABA	0.547345	0.115	IFNG	YM9	12
TNF-alpha	0.17987	0.167	IFNG	YM9	12
IFN-gamma	0.0741232	0.231	IFNG	YM9	12
IL-1beta	0.234622	0.148	IFNG	YM9	12
IL-2	-0.167823	0.888	IFNG	YM9	12
IL-4	0.0408656	0.352	IFNG	YM9	12
IL-6	-0.180764	0.928	IFNG	YM9	12
IL-10	0.312462	0.014	IFNG	YM9	12	*
IgA	-0.188819	0.788	IFNG	YM9	12
IgG	0.00793633	0.308	IFNG	YM9	12
IgM	0.247234	0.154	IFNG	YM9	12
DMI	-0.126548	0.82	IFNG	YM9	12
GABA_intake_g	0.192682	0.143	IFNG	YM9	12
Milk_production	-0.160691	0.674	IFNG	YM9	12
Milk_g_kgDM	-0.177425	0.703	IFNG	YM9	12
Fat_g_kgDM	-0.141574	0.787	IFNG	YM9	12
Protein_g_kgDM	-0.144029	0.766	IFNG	YM9	12
SNF_g_kgDM	-0.154794	0.741	IFNG	YM9	12
TS_g_kgDM	-0.131387	0.74	IFNG	YM9	12
Lactose_g_kgDM	-0.171207	0.721	IFNG	YM9	12
Casein_g_kgDM	-0.145825	0.757	IFNG	YM9	12
WG	-0.127074	0.62	IFNG	YM9	12
FCM	-0.16486	0.688	IFNG	YM9	12
ECM	-0.143153	0.721	IFNG	YM9	12
Milk_GABA	0.0188555	0.263	IFNG	YM9	12
Prevotella	-0.0970393	0.677	NRF2	YM9	12
Uncultured_rumen_bacterium	-0.099541	0.598	NRF2	YM9	12
Ruminococcus	-0.147168	0.774	NRF2	YM9	12
Succinivibrionaceae_UCG_002	0.174257	0.196	NRF2	YM9	12
Christensenellaceae_R_7_group	-0.0387533	0.351	NRF2	YM9	12
NK4A214_group	0.0911904	0.278	NRF2	YM9	12
Lactobacillus	-0.0290984	0.295	NRF2	YM9	12
Rikenellaceae_RC9_gut_group	0.110893	0.232	NRF2	YM9	12
Treponema	-0.145931	0.747	NRF2	YM9	12
Quinella	-0.108057	0.574	NRF2	YM9	12
Anaeroplasma	-0.222287	0.964	NRF2	YM9	12
UCG_004	0.0913784	0.293	NRF2	YM9	12
Unclassified_Lachnospiraceae	0.027739	0.392	NRF2	YM9	12
Candidatus_Saccharimonas	-0.192647	0.841	NRF2	YM9	12
Ruminobacter	-0.161041	0.729	NRF2	YM9	12
Succinivibrio	-0.145208	0.687	NRF2	YM9	12
UCG_002	-0.0384091	0.402	NRF2	YM9	12
Prevotellaceae_UCG_001	-0.17851	0.816	NRF2	YM9	12
Mogibacterium	-0.0625021	0.434	NRF2	YM9	12
Lachnospiraceae_NK3A20_group	-0.136085	0.692	NRF2	YM9	12
Fretibacterium	0.00508715	0.29	NRF2	YM9	12
MCP	-0.119749	0.653	NRF2	YM9	12
Rumen_NH3_N	-0.0108153	0.432	NRF2	YM9	12
Acetate	-0.0838313	0.626	NRF2	YM9	12
Propionate	-0.132434	0.799	NRF2	YM9	12
Butyrate	-0.0733736	0.619	NRF2	YM9	12
Isobutyrate	-0.11635	0.681	NRF2	YM9	12
Valerate	-0.116834	0.8	NRF2	YM9	12
Isovalerate	0.200613	0.202	NRF2	YM9	12
TVFA	-0.0884397	0.671	NRF2	YM9	12
Prolactin	0.190426	0.114	NRF2	YM9	12
Oxytocin	-0.00527991	0.453	NRF2	YM9	12
Blood_GABA	0.225403	0.192	NRF2	YM9	12
TNF-alpha	0.0827356	0.233	NRF2	YM9	12
IFN-gamma	-0.103208	0.894	NRF2	YM9	12
IL-1beta	-0.0399965	0.416	NRF2	YM9	12
IL-2	-0.19678	0.916	NRF2	YM9	12
IL-4	0.204415	0.174	NRF2	YM9	12
IL-6	-0.223631	0.961	NRF2	YM9	12
IL-10	0.263254	0.07	NRF2	YM9	12
IgA	-0.261287	0.968	NRF2	YM9	12
IgG	-0.101193	0.642	NRF2	YM9	12
IgM	-0.146334	0.764	NRF2	YM9	12
DMI	0.194923	0.114	NRF2	YM9	12
GABA_intake_g	-0.0185327	0.385	NRF2	YM9	12
Milk_production	0.467307	0.022	NRF2	YM9	12	*
Milk_g_kgDM	0.472011	0.022	NRF2	YM9	12	*
Fat_g_kgDM	0.328062	0.068	NRF2	YM9	12
Protein_g_kgDM	0.278644	0.041	NRF2	YM9	12	*
SNF_g_kgDM	0.356517	0.032	NRF2	YM9	12	*
TS_g_kgDM	0.369477	0.032	NRF2	YM9	12	*
Lactose_g_kgDM	0.356031	0.035	NRF2	YM9	12	*
Casein_g_kgDM	0.2834	0.049	NRF2	YM9	12	*
WG	-0.126501	0.617	NRF2	YM9	12
FCM	0.401983	0.02	NRF2	YM9	12	*
ECM	0.214245	0.149	NRF2	YM9	12
Milk_GABA	0.72351	0.039	NRF2	YM9	12	*
Prevotella	-0.014495	0.451	SOD1	YM9	12
Uncultured_rumen_bacterium	0.0925682	0.273	SOD1	YM9	12
Ruminococcus	-0.115921	0.702	SOD1	YM9	12
Succinivibrionaceae_UCG_002	0.111243	0.224	SOD1	YM9	12
Christensenellaceae_R_7_group	-0.0905058	0.516	SOD1	YM9	12
NK4A214_group	0.144042	0.23	SOD1	YM9	12
Lactobacillus	-0.130156	0.546	SOD1	YM9	12
Rikenellaceae_RC9_gut_group	0.132272	0.216	SOD1	YM9	12
Treponema	-0.271251	1	SOD1	YM9	12
Quinella	-0.140222	0.671	SOD1	YM9	12
Anaeroplasma	-0.204403	0.871	SOD1	YM9	12
UCG_004	-0.0186011	0.522	SOD1	YM9	12
Unclassified_Lachnospiraceae	-0.00749459	0.465	SOD1	YM9	12
Candidatus_Saccharimonas	-0.0367494	0.475	SOD1	YM9	12
Ruminobacter	-0.0717751	0.432	SOD1	YM9	12
Succinivibrio	0.0108682	0.382	SOD1	YM9	12
UCG_002	-0.0148591	0.353	SOD1	YM9	12
Prevotellaceae_UCG_001	-0.118436	0.549	SOD1	YM9	12
Mogibacterium	0.130159	0.244	SOD1	YM9	12
Lachnospiraceae_NK3A20_group	-0.0912753	0.584	SOD1	YM9	12
Fretibacterium	-0.0370928	0.463	SOD1	YM9	12
MCP	-0.09785	0.599	SOD1	YM9	12
Rumen_NH3_N	-0.133129	0.751	SOD1	YM9	12
Acetate	-0.013399	0.465	SOD1	YM9	12
Propionate	-0.0954237	0.719	SOD1	YM9	12
Butyrate	-0.0774861	0.603	SOD1	YM9	12
Isobutyrate	-0.208195	0.866	SOD1	YM9	12
Valerate	-0.0849973	0.624	SOD1	YM9	12
Isovalerate	0.0308672	0.385	SOD1	YM9	12
TVFA	-0.0120045	0.475	SOD1	YM9	12
Prolactin	0.124001	0.236	SOD1	YM9	12
Oxytocin	-0.105873	0.681	SOD1	YM9	12
Blood_GABA	0.307084	0.139	SOD1	YM9	12
TNF-alpha	0.206824	0.179	SOD1	YM9	12
IFN-gamma	-0.128048	0.917	SOD1	YM9	12
IL-1beta	-0.0810255	0.545	SOD1	YM9	12
IL-2	-0.206605	0.931	SOD1	YM9	12
IL-4	0.308624	0.097	SOD1	YM9	12
IL-6	-0.184122	0.866	SOD1	YM9	12
IL-10	0.50942	0.003	SOD1	YM9	12	**
IgA	-0.330246	0.996	SOD1	YM9	12
IgG	-0.162666	0.827	SOD1	YM9	12
IgM	-0.00499379	0.467	SOD1	YM9	12
DMI	0.138461	0.16	SOD1	YM9	12
GABA_intake_g	0.108594	0.213	SOD1	YM9	12
Milk_production	0.510239	0.005	SOD1	YM9	12	**
Milk_g_kgDM	0.465756	0.013	SOD1	YM9	12	*
Fat_g_kgDM	0.390963	0.01	SOD1	YM9	12	*
Protein_g_kgDM	0.34849	0.008	SOD1	YM9	12	**
SNF_g_kgDM	0.421374	0.004	SOD1	YM9	12	**
TS_g_kgDM	0.456132	0.002	SOD1	YM9	12	**
Lactose_g_kgDM	0.409233	0.008	SOD1	YM9	12	**
Casein_g_kgDM	0.368278	0.004	SOD1	YM9	12	**
WG	-0.103424	0.647	SOD1	YM9	12
FCM	0.465281	0.006	SOD1	YM9	12	**
ECM	0.376035	0.005	SOD1	YM9	12	**
Milk_GABA	0.515793	0.051	SOD1	YM9	12
Prevotella	-0.0537015	0.59	SOD2	YM9	12
Uncultured_rumen_bacterium	0.051631	0.317	SOD2	YM9	12
Ruminococcus	-0.00917872	0.449	SOD2	YM9	12
Succinivibrionaceae_UCG_002	-0.0837311	0.7	SOD2	YM9	12
Christensenellaceae_R_7_group	-0.103337	0.646	SOD2	YM9	12
NK4A214_group	-0.15541	0.801	SOD2	YM9	12
Lactobacillus	-0.110465	0.641	SOD2	YM9	12
Rikenellaceae_RC9_gut_group	-0.15186	0.902	SOD2	YM9	12
Treponema	0.0587229	0.312	SOD2	YM9	12
Quinella	-0.0631453	0.567	SOD2	YM9	12
Anaeroplasma	-0.0834601	0.607	SOD2	YM9	12
UCG_004	0.00931255	0.416	SOD2	YM9	12
Unclassified_Lachnospiraceae	0.0435672	0.344	SOD2	YM9	12
Candidatus_Saccharimonas	-0.14951	0.865	SOD2	YM9	12
Ruminobacter	0.152438	0.263	SOD2	YM9	12
Succinivibrio	-0.0967823	0.656	SOD2	YM9	12
UCG_002	-0.0468597	0.502	SOD2	YM9	12
Prevotellaceae_UCG_001	-0.159835	0.811	SOD2	YM9	12
Mogibacterium	-0.104025	0.694	SOD2	YM9	12
Lachnospiraceae_NK3A20_group	-0.161101	0.856	SOD2	YM9	12
Fretibacterium	-0.132961	0.781	SOD2	YM9	12
MCP	-0.126466	0.798	SOD2	YM9	12
Rumen_NH3_N	0.0142782	0.411	SOD2	YM9	12
Acetate	-0.111054	0.795	SOD2	YM9	12
Propionate	0.0657259	0.26	SOD2	YM9	12
Butyrate	0.440969	0.004	SOD2	YM9	12	**
Isobutyrate	0.200982	0.104	SOD2	YM9	12
Valerate	0.27288	0.034	SOD2	YM9	12	*
Isovalerate	0.0268344	0.392	SOD2	YM9	12
TVFA	-0.0398238	0.571	SOD2	YM9	12
Prolactin	0.098776	0.21	SOD2	YM9	12
Oxytocin	0.117739	0.182	SOD2	YM9	12
Blood_GABA	-0.150297	0.785	SOD2	YM9	12
TNF-alpha	-0.0229226	0.518	SOD2	YM9	12
IFN-gamma	0.0212582	0.339	SOD2	YM9	12
IL-1beta	-0.108211	0.711	SOD2	YM9	12
IL-2	0.203415	0.094	SOD2	YM9	12
IL-4	-0.109325	0.736	SOD2	YM9	12
IL-6	0.143497	0.163	SOD2	YM9	12
IL-10	-0.131875	0.844	SOD2	YM9	12
IgA	-0.0705135	0.624	SOD2	YM9	12
IgG	-0.129696	0.786	SOD2	YM9	12
IgM	0.0707242	0.264	SOD2	YM9	12
DMI	-0.0244179	0.49	SOD2	YM9	12
GABA_intake_g	-0.103144	0.777	SOD2	YM9	12
Milk_production	-0.18378	0.923	SOD2	YM9	12
Milk_g_kgDM	-0.156339	0.856	SOD2	YM9	12
Fat_g_kgDM	-0.210735	0.973	SOD2	YM9	12
Protein_g_kgDM	-0.197007	0.978	SOD2	YM9	12
SNF_g_kgDM	-0.191374	0.957	SOD2	YM9	12
TS_g_kgDM	-0.208644	0.989	SOD2	YM9	12
Lactose_g_kgDM	-0.155883	0.877	SOD2	YM9	12
Casein_g_kgDM	-0.203048	0.987	SOD2	YM9	12
WG	-0.0113466	0.48	SOD2	YM9	12
FCM	-0.184018	0.905	SOD2	YM9	12
ECM	-0.215835	0.982	SOD2	YM9	12
Milk_GABA	-0.0695808	0.593	SOD2	YM9	12
Prevotella	-0.131791	0.805	GPX1	YM9	12
Uncultured_rumen_bacterium	-0.163049	0.815	GPX1	YM9	12
Ruminococcus	-0.186188	0.941	GPX1	YM9	12
Succinivibrionaceae_UCG_002	0.20689	0.174	GPX1	YM9	12
Christensenellaceae_R_7_group	-0.165391	0.916	GPX1	YM9	12
NK4A214_group	0.134441	0.259	GPX1	YM9	12
Lactobacillus	-0.112801	0.65	GPX1	YM9	12
Rikenellaceae_RC9_gut_group	0.0534121	0.298	GPX1	YM9	12
Treponema	-0.186377	0.965	GPX1	YM9	12
Quinella	-0.191984	0.914	GPX1	YM9	12
Anaeroplasma	-0.177128	0.882	GPX1	YM9	12
UCG_004	-0.010593	0.424	GPX1	YM9	12
Unclassified_Lachnospiraceae	0.0151164	0.394	GPX1	YM9	12
Candidatus_Saccharimonas	-0.153056	0.689	GPX1	YM9	12
Ruminobacter	-0.0191615	0.246	GPX1	YM9	12
Succinivibrio	-0.0862744	0.441	GPX1	YM9	12
UCG_002	-0.0535871	0.483	GPX1	YM9	12
Prevotellaceae_UCG_001	-0.16069	0.884	GPX1	YM9	12
Mogibacterium	-0.0766616	0.447	GPX1	YM9	12
Lachnospiraceae_NK3A20_group	-0.200834	0.914	GPX1	YM9	12
Fretibacterium	-0.0532462	0.412	GPX1	YM9	12
MCP	-0.106023	0.585	GPX1	YM9	12
Rumen_NH3_N	-0.128713	0.69	GPX1	YM9	12
Acetate	-0.107886	0.7	GPX1	YM9	12
Propionate	-0.122513	0.767	GPX1	YM9	12
Butyrate	0.0256158	0.297	GPX1	YM9	12
Isobutyrate	-0.0892386	0.572	GPX1	YM9	12
Valerate	-0.088528	0.694	GPX1	YM9	12
Isovalerate	0.224274	0.184	GPX1	YM9	12
TVFA	-0.0912031	0.677	GPX1	YM9	12
Prolactin	0.212265	0.093	GPX1	YM9	12
Oxytocin	0.0298061	0.424	GPX1	YM9	12
Blood_GABA	0.0769806	0.266	GPX1	YM9	12
TNF-alpha	0.00988073	0.28	GPX1	YM9	12
IFN-gamma	-0.110714	0.934	GPX1	YM9	12
IL-1beta	-0.124351	0.58	GPX1	YM9	12
IL-2	-0.119466	0.683	GPX1	YM9	12
IL-4	0.160769	0.17	GPX1	YM9	12
IL-6	-0.131891	0.733	GPX1	YM9	12
IL-10	0.208897	0.139	GPX1	YM9	12
IgA	-0.27164	0.999	GPX1	YM9	12
IgG	-0.174993	0.893	GPX1	YM9	12
IgM	-0.167258	0.823	GPX1	YM9	12
DMI	0.193518	0.099	GPX1	YM9	12
GABA_intake_g	-0.0863407	0.595	GPX1	YM9	12
Milk_production	0.492812	0.008	GPX1	YM9	12	**
Milk_g_kgDM	0.491436	0.01	GPX1	YM9	12	*
Fat_g_kgDM	0.359835	0.047	GPX1	YM9	12	*
Protein_g_kgDM	0.296384	0.028	GPX1	YM9	12	*
SNF_g_kgDM	0.370594	0.025	GPX1	YM9	12	*
TS_g_kgDM	0.383363	0.025	GPX1	YM9	12	*
Lactose_g_kgDM	0.386475	0.017	GPX1	YM9	12	*
Casein_g_kgDM	0.29859	0.031	GPX1	YM9	12	*
WG	-0.143849	0.656	GPX1	YM9	12
FCM	0.428919	0.014	GPX1	YM9	12	*
ECM	0.241791	0.116	GPX1	YM9	12
Milk_GABA	0.75842	0.026	GPX1	YM9	12	*
Prevotella	0.137673	0.167	GPX2	YM9	12
Uncultured_rumen_bacterium	-0.0719059	0.611	GPX2	YM9	12
Ruminococcus	-0.176404	0.862	GPX2	YM9	12
Succinivibrionaceae_UCG_002	0.222227	0.111	GPX2	YM9	12
Christensenellaceae_R_7_group	-0.105491	0.597	GPX2	YM9	12
NK4A214_group	0.07813	0.331	GPX2	YM9	12
Lactobacillus	-0.199293	0.813	GPX2	YM9	12
Rikenellaceae_RC9_gut_group	0.278276	0.062	GPX2	YM9	12
Treponema	-0.192992	0.869	GPX2	YM9	12
Quinella	-0.0996921	0.588	GPX2	YM9	12
Anaeroplasma	0.33184	0.088	GPX2	YM9	12
UCG_004	0.171935	0.096	GPX2	YM9	12
Unclassified_Lachnospiraceae	0.261187	0.073	GPX2	YM9	12
Candidatus_Saccharimonas	0.314775	0.037	GPX2	YM9	12	*
Ruminobacter	-0.200856	0.769	GPX2	YM9	12
Succinivibrio	-0.144194	0.714	GPX2	YM9	12
UCG_002	0.132187	0.242	GPX2	YM9	12
Prevotellaceae_UCG_001	-0.158346	0.698	GPX2	YM9	12
Mogibacterium	0.521533	0.004	GPX2	YM9	12	**
Lachnospiraceae_NK3A20_group	0.0075154	0.435	GPX2	YM9	12
Fretibacterium	0.00444907	0.472	GPX2	YM9	12
MCP	-0.0415896	0.518	GPX2	YM9	12
Rumen_NH3_N	-0.0820077	0.67	GPX2	YM9	12
Acetate	0.0364038	0.364	GPX2	YM9	12
Propionate	0.000498193	0.467	GPX2	YM9	12
Butyrate	-0.00738284	0.525	GPX2	YM9	12
Isobutyrate	-0.160081	0.782	GPX2	YM9	12
Valerate	-0.165231	0.892	GPX2	YM9	12
Isovalerate	-0.0270732	0.536	GPX2	YM9	12
TVFA	0.0347342	0.375	GPX2	YM9	12
Prolactin	0.0584206	0.344	GPX2	YM9	12
Oxytocin	0.0568021	0.303	GPX2	YM9	12
Blood_GABA	0.336987	0.084	GPX2	YM9	12
TNF-alpha	-0.045141	0.522	GPX2	YM9	12
IFN-gamma	0.0407555	0.292	GPX2	YM9	12
IL-1beta	0.0785774	0.313	GPX2	YM9	12
IL-2	-0.126409	0.753	GPX2	YM9	12
IL-4	0.0204486	0.419	GPX2	YM9	12
IL-6	-0.248217	0.977	GPX2	YM9	12
IL-10	0.183621	0.112	GPX2	YM9	12
IgA	-0.0331582	0.568	GPX2	YM9	12
IgG	-0.0420624	0.485	GPX2	YM9	12
IgM	-0.0171966	0.47	GPX2	YM9	12
DMI	-0.0445149	0.517	GPX2	YM9	12
GABA_intake_g	0.104202	0.203	GPX2	YM9	12
Milk_production	0.158683	0.19	GPX2	YM9	12
Milk_g_kgDM	0.0931983	0.3	GPX2	YM9	12
Fat_g_kgDM	0.192092	0.119	GPX2	YM9	12
Protein_g_kgDM	0.139518	0.147	GPX2	YM9	12
SNF_g_kgDM	0.0503003	0.361	GPX2	YM9	12
TS_g_kgDM	0.0824115	0.267	GPX2	YM9	12
Lactose_g_kgDM	0.0166323	0.426	GPX2	YM9	12
Casein_g_kgDM	0.10402	0.217	GPX2	YM9	12
WG	-0.257111	0.928	GPX2	YM9	12
FCM	0.122157	0.242	GPX2	YM9	12
ECM	-0.0299217	0.555	GPX2	YM9	12
Milk_GABA	0.309779	0.113	GPX2	YM9	12
Prevotella	-0.143773	0.851	CAT	YM9	12
Uncultured_rumen_bacterium	-0.0139244	0.451	CAT	YM9	12
Ruminococcus	-0.225667	0.979	CAT	YM9	12
Succinivibrionaceae_UCG_002	0.249967	0.097	CAT	YM9	12
Christensenellaceae_R_7_group	-0.0364714	0.358	CAT	YM9	12
NK4A214_group	-0.0711161	0.531	CAT	YM9	12
Lactobacillus	-0.152958	0.746	CAT	YM9	12
Rikenellaceae_RC9_gut_group	-0.00913464	0.43	CAT	YM9	12
Treponema	-0.112153	0.6	CAT	YM9	12
Quinella	-0.0985456	0.56	CAT	YM9	12
Anaeroplasma	-0.194148	0.912	CAT	YM9	12
UCG_004	0.068025	0.302	CAT	YM9	12
Unclassified_Lachnospiraceae	0.184002	0.139	CAT	YM9	12
Candidatus_Saccharimonas	-0.202446	0.895	CAT	YM9	12
Ruminobacter	-0.167507	0.729	CAT	YM9	12
Succinivibrio	-0.170005	0.809	CAT	YM9	12
UCG_002	-0.127064	0.739	CAT	YM9	12
Prevotellaceae_UCG_001	-0.169691	0.729	CAT	YM9	12
Mogibacterium	-0.0147381	0.399	CAT	YM9	12
Lachnospiraceae_NK3A20_group	-0.189396	0.833	CAT	YM9	12
Fretibacterium	-0.1106	0.623	CAT	YM9	12
MCP	-0.197114	0.883	CAT	YM9	12
Rumen_NH3_N	0.0594988	0.331	CAT	YM9	12
Acetate	0.0206928	0.369	CAT	YM9	12
Propionate	0.0579862	0.323	CAT	YM9	12
Butyrate	0.28673	0.069	CAT	YM9	12
Isobutyrate	0.0993209	0.279	CAT	YM9	12
Valerate	0.176864	0.151	CAT	YM9	12
Isovalerate	0.2463	0.078	CAT	YM9	12
TVFA	0.0658921	0.277	CAT	YM9	12
Prolactin	0.133918	0.214	CAT	YM9	12
Oxytocin	0.09519	0.283	CAT	YM9	12
Blood_GABA	0.20069	0.219	CAT	YM9	12
TNF-alpha	0.0112576	0.391	CAT	YM9	12
IFN-gamma	-0.0415862	0.612	CAT	YM9	12
IL-1beta	0.00279348	0.427	CAT	YM9	12
IL-2	-0.0511482	0.513	CAT	YM9	12
IL-4	0.00615371	0.395	CAT	YM9	12
IL-6	-0.0640665	0.582	CAT	YM9	12
IL-10	0.258825	0.075	CAT	YM9	12
IgA	-0.162673	0.766	CAT	YM9	12
IgG	-0.178456	0.87	CAT	YM9	12
IgM	-0.144807	0.814	CAT	YM9	12
DMI	0.17127	0.103	CAT	YM9	12
GABA_intake_g	-0.139299	0.947	CAT	YM9	12
Milk_production	0.241786	0.102	CAT	YM9	12
Milk_g_kgDM	0.24257	0.107	CAT	YM9	12
Fat_g_kgDM	0.227935	0.099	CAT	YM9	12
Protein_g_kgDM	0.161114	0.127	CAT	YM9	12
SNF_g_kgDM	0.209029	0.127	CAT	YM9	12
TS_g_kgDM	0.236535	0.071	CAT	YM9	12
Lactose_g_kgDM	0.200132	0.143	CAT	YM9	12
Casein_g_kgDM	0.165686	0.131	CAT	YM9	12
WG	-0.212994	0.856	CAT	YM9	12
FCM	0.196365	0.182	CAT	YM9	12
ECM	0.106861	0.254	CAT	YM9	12
Milk_GABA	0.646621	0.006	CAT	YM9	12	**
Prevotella	-0.0825765	0.639	GSR	YM9	12
Uncultured_rumen_bacterium	-0.0289309	0.512	GSR	YM9	12
Ruminococcus	-0.161284	0.786	GSR	YM9	12
Succinivibrionaceae_UCG_002	-0.0309737	0.521	GSR	YM9	12
Christensenellaceae_R_7_group	-0.145748	0.624	GSR	YM9	12
NK4A214_group	-0.169262	0.743	GSR	YM9	12
Lactobacillus	-0.199365	0.828	GSR	YM9	12
Rikenellaceae_RC9_gut_group	0.0737357	0.258	GSR	YM9	12
Treponema	-0.00863745	0.39	GSR	YM9	12
Quinella	0.107319	0.271	GSR	YM9	12
Anaeroplasma	-0.249762	0.979	GSR	YM9	12
UCG_004	0.00716772	0.442	GSR	YM9	12
Unclassified_Lachnospiraceae	0.130349	0.206	GSR	YM9	12
Candidatus_Saccharimonas	-0.268728	0.968	GSR	YM9	12
Ruminobacter	-0.18309	0.689	GSR	YM9	12
Succinivibrio	0.00692311	0.383	GSR	YM9	12
UCG_002	-0.134092	0.676	GSR	YM9	12
Prevotellaceae_UCG_001	-0.178773	0.702	GSR	YM9	12
Mogibacterium	-0.101774	0.652	GSR	YM9	12
Lachnospiraceae_NK3A20_group	0.0301768	0.384	GSR	YM9	12
Fretibacterium	0.0893998	0.282	GSR	YM9	12
MCP	-0.264795	0.967	GSR	YM9	12
Rumen_NH3_N	0.0431958	0.363	GSR	YM9	12
Acetate	0.0322351	0.377	GSR	YM9	12
Propionate	0.0545269	0.319	GSR	YM9	12
Butyrate	0.239475	0.099	GSR	YM9	12
Isobutyrate	0.108329	0.297	GSR	YM9	12
Valerate	0.286876	0.078	GSR	YM9	12
Isovalerate	0.21833	0.11	GSR	YM9	12
TVFA	0.0664315	0.318	GSR	YM9	12
Prolactin	0.108856	0.255	GSR	YM9	12
Oxytocin	0.199081	0.119	GSR	YM9	12
Blood_GABA	0.0819543	0.355	GSR	YM9	12
TNF-alpha	-0.169568	0.739	GSR	YM9	12
IFN-gamma	-0.025006	0.556	GSR	YM9	12
IL-1beta	0.0363331	0.361	GSR	YM9	12
IL-2	0.0303175	0.376	GSR	YM9	12
IL-4	0.0238761	0.413	GSR	YM9	12
IL-6	0.0448632	0.34	GSR	YM9	12
IL-10	0.0986622	0.311	GSR	YM9	12
IgA	-0.240028	0.892	GSR	YM9	12
IgG	-0.244499	0.977	GSR	YM9	12
IgM	-0.0465938	0.562	GSR	YM9	12
DMI	0.297909	0.036	GSR	YM9	12	*
GABA_intake_g	-0.149231	0.964	GSR	YM9	12
Milk_production	0.18215	0.172	GSR	YM9	12
Milk_g_kgDM	0.155939	0.218	GSR	YM9	12
Fat_g_kgDM	0.289281	0.038	GSR	YM9	12	*
Protein_g_kgDM	0.167315	0.131	GSR	YM9	12
SNF_g_kgDM	0.197468	0.138	GSR	YM9	12
TS_g_kgDM	0.269154	0.035	GSR	YM9	12	*
Lactose_g_kgDM	0.163097	0.192	GSR	YM9	12
Casein_g_kgDM	0.175652	0.125	GSR	YM9	12
WG	-0.192425	0.829	GSR	YM9	12
FCM	0.146585	0.21	GSR	YM9	12
ECM	0.135714	0.197	GSR	YM9	12
Milk_GABA	0.57106	0.012	GSR	YM9	12	*

## Sheet: Significant_Mantel_Test
Treatment	No_of_samples	Parameters	Mammary glands genes	r	p	Significance
CK	12	GABA_intake_g	NOX4	0.396004	0.015	*
CK	12	Milk_GABA	NOX4	0.495951	0.007	**
CK	12	Succinivibrionaceae_UCG_002	TNF	0.446498	0.033	*
CK	12	Rikenellaceae_RC9_gut_group	TNF	0.437299	0.005	**
CK	12	UCG_002	TNF	0.28894	0.046	*
CK	12	GABA_intake_g	TNF	0.404066	0.002	**
CK	12	Treponema	IFNG	0.479233	0.007	**
CK	12	IFN-gamma	IFNG	0.301159	0.036	*
CK	12	IgA	IFNG	0.309993	0.039	*
CK	12	GABA_intake_g	IFNG	0.359226	0.022	*
CK	12	GABA_intake_g	NRF2	0.359234	0.017	*
CK	12	IFN-gamma	SOD1	0.322156	0.035	*
CK	12	WG	SOD1	0.407028	0.021	*
CK	12	NK4A214_group	SOD2	0.287651	0.029	*
CK	12	Lactobacillus	SOD2	0.676219	0.035	*
CK	12	Anaeroplasma	SOD2	0.437875	0.02	*
CK	12	IL-4	SOD2	0.377754	0.014	*
CK	12	Rikenellaceae_RC9_gut_group	GPX1	0.392418	0.012	*
CK	12	Treponema	GPX1	0.687999	0.01	*
CK	12	IFN-gamma	GPX1	0.322052	0.035	*
CK	12	IgA	GPX1	0.474558	0.007	**
CK	12	WG	GPX1	0.529569	0.008	**
CK	12	Rikenellaceae_RC9_gut_group	CAT	0.286749	0.042	*
CK	12	Treponema	CAT	0.413146	0.02	*
CK	12	IgA	CAT	0.357277	0.014	*
CK	12	GABA_intake_g	CAT	0.416006	0.019	*
CK	12	Treponema	GSR	0.469032	0.03	*
CK	12	IgA	GSR	0.326462	0.019	*
CK	12	GABA_intake_g	GSR	0.483422	0.009	**
AH35	12	Treponema	NOX4	0.330485	0.03	*
AH35	12	Anaeroplasma	NOX4	0.331512	0.034	*
AH35	12	Candidatus_Saccharimonas	NOX4	0.342724	0.031	*
AH35	12	Anaeroplasma	TNF	0.319993	0.022	*
AH35	12	Candidatus_Saccharimonas	TNF	0.369082	0.006	**
AH35	12	Acetate	TNF	0.297374	0.044	*
AH35	12	GABA_intake_g	TNF	0.281467	0.041	*
AH35	12	Treponema	NRF2	0.319002	0.026	*
AH35	12	IFN-gamma	SOD1	0.403639	0.029	*
AH35	12	UCG_004	SOD2	0.378883	0.011	*
AH35	12	IFN-gamma	GPX1	0.353923	0.019	*
AH35	12	GABA_intake_g	GPX1	0.393816	0.014	*
AH35	12	Acetate	GPX2	0.293422	0.033	*
AH35	12	GABA_intake_g	GPX2	0.327974	0.026	*
AH35	12	MCP	CAT	0.247223	0.049	*
AH35	12	IFN-gamma	CAT	0.487263	0.004	**
AH35	12	GABA_intake_g	CAT	0.363403	0.022	*
AH35	12	MCP	GSR	0.214258	0.049	*
AH35	12	IFN-gamma	GSR	0.42434	0.004	**
AH35	12	IL-2	GSR	0.233881	0.034	*
AH35	12	GABA_intake_g	GSR	0.528712	0.003	**
YM9	12	IL-10	NOX4	0.339553	0.016	*
YM9	12	Uncultured_rumen_bacterium	TNF	0.410072	0.038	*
YM9	12	Mogibacterium	TNF	0.512259	0.023	*
YM9	12	Blood_GABA	TNF	0.546787	0.033	*
YM9	12	IL-10	TNF	0.440342	0.011	*
YM9	12	IL-10	IFNG	0.312462	0.014	*
YM9	12	Milk_production	NRF2	0.467307	0.022	*
YM9	12	Milk_g_kgDM	NRF2	0.472011	0.022	*
YM9	12	Protein_g_kgDM	NRF2	0.278644	0.041	*
YM9	12	SNF_g_kgDM	NRF2	0.356517	0.032	*
YM9	12	TS_g_kgDM	NRF2	0.369477	0.032	*
YM9	12	Lactose_g_kgDM	NRF2	0.356031	0.035	*
YM9	12	Casein_g_kgDM	NRF2	0.2834	0.049	*
YM9	12	FCM	NRF2	0.401983	0.02	*
YM9	12	Milk_GABA	NRF2	0.72351	0.039	*
YM9	12	IL-10	SOD1	0.50942	0.003	**
YM9	12	Milk_production	SOD1	0.510239	0.005	**
YM9	12	Milk_g_kgDM	SOD1	0.465756	0.013	*
YM9	12	Fat_g_kgDM	SOD1	0.390963	0.01	*
YM9	12	Protein_g_kgDM	SOD1	0.34849	0.008	**
YM9	12	SNF_g_kgDM	SOD1	0.421374	0.004	**
YM9	12	TS_g_kgDM	SOD1	0.456132	0.002	**
YM9	12	Lactose_g_kgDM	SOD1	0.409233	0.008	**
YM9	12	Casein_g_kgDM	SOD1	0.368278	0.004	**
YM9	12	FCM	SOD1	0.465281	0.006	**
YM9	12	ECM	SOD1	0.376035	0.005	**
YM9	12	Butyrate	SOD2	0.440969	0.004	**
YM9	12	Valerate	SOD2	0.27288	0.034	*
YM9	12	Milk_production	GPX1	0.492812	0.008	**
YM9	12	Milk_g_kgDM	GPX1	0.491436	0.01	*
YM9	12	Fat_g_kgDM	GPX1	0.359835	0.047	*
YM9	12	Protein_g_kgDM	GPX1	0.296384	0.028	*
YM9	12	SNF_g_kgDM	GPX1	0.370594	0.025	*
YM9	12	TS_g_kgDM	GPX1	0.383363	0.025	*
YM9	12	Lactose_g_kgDM	GPX1	0.386475	0.017	*
YM9	12	Casein_g_kgDM	GPX1	0.29859	0.031	*
YM9	12	FCM	GPX1	0.428919	0.014	*
YM9	12	Milk_GABA	GPX1	0.75842	0.026	*
YM9	12	Candidatus_Saccharimonas	GPX2	0.314775	0.037	*
YM9	12	Mogibacterium	GPX2	0.521533	0.004	**
YM9	12	Milk_GABA	CAT	0.646621	0.006	**
YM9	12	DMI	GSR	0.297909	0.036	*
YM9	12	Fat_g_kgDM	GSR	0.289281	0.038	*
YM9	12	TS_g_kgDM	GSR	0.269154	0.035	*
YM9	12	Milk_GABA	GSR	0.57106	0.012	*
